# Supplementary material for: Blebbisomes are large, organelle-rich extracellular vesicles with cell-like properties
Source: Nat Cell Biol. 2025 Feb 21;27(3):438–48. doi: 10.1038/s41556-025-01621-0 (PMC11906356; doi:10.1038/s41556-025-01621-0)
Supplement: Supplementary file 3 — Source data for mass spectral counts comparison between cells, large extracellular vesicles, small extracellular vesicles and blebbisomes. [file 41556_2025_1621_MOESM3_ESM.xlsx]

## Sheet: Spectral counts for MDA-MB-231
Accession Number	Molecular Weight	Cell 1	Cell 2	Cell 3	Bleb 1	Bleb 2	Bleb 3	lEV 1	lEV 2	lEV 3	sEV 1	sEV 2	sEV 3
sp|P60709|ACTB_HUMAN	42 kDa	134	168	203	337	259	334	377	412	314	196	227	204
sp|O75369|FLNB_HUMAN	278 kDa	217	278	284	223	228	231	338	338	309	101	74	86
sp|P35579|MYH9_HUMAN	227 kDa	243	266	255	199	187	202	234	247	238	86	94	72
sp|P04406|G3P_HUMAN	36 kDa	214	258	260	221	212	222	196	237	202	118	121	128
sp|P21333|FLNA_HUMAN	281 kDa	233	222	247	220	205	195	271	256	259	68	72	86
sp|P06733|ENOA_HUMAN	47 kDa	159	185	240	170	156	135	139	168	228	107	123	110
sp|P68104|EF1A1_HUMAN	50 kDa	245	240	216	232	165	190	170	179	82	66	72	75
sp|Q09666|AHNK_HUMAN	629 kDa	203	254	256	12	104	99	113	113	125	117	94	87
sp|Q9NZM1|MYOF_HUMAN	235 kDa	66	67	77	102	104	94	203	196	261	193	202	193
sp|P14618|KPYM_HUMAN	58 kDa	140	149	160	174	152	148	124	168	137	95	104	105
sp|O43707|ACTN4_HUMAN	105 kDa	71	57	63	186	171	170	164	167	210	86	82	73
sp|P26038|MOES_HUMAN	68 kDa	66	57	61	97	98	101	108	124	159	146	142	132
sp|P08238|HS90B_HUMAN	83 kDa	142	128	135	129	156	146	120	122	117	54	53	58
sp|Q14204|DYHC1_HUMAN	532 kDa	130	162	142	122	158	148	132	146	61	27	36	29
sp|P07437|TBB5_HUMAN	50 kDa	151	161	170	136	137	133	127	129	87	80	80	81
sp|P05556|ITB1_HUMAN	88 kDa	29	38	37	68	61	53	92	96	113	249	285	312
sp|Q00610|CLH1_HUMAN	192 kDa	108	106	98	118	103	115	127	129	112	98	102	100
sp|P46940|IQGA1_HUMAN	189 kDa	68	77	71	74	75	77	185	176	178	108	112	110
sp|P07900|HS90A_HUMAN	85 kDa	112	126	114	111	131	118	98	103	101	48	40	46
sp|P04264|K2C1_HUMAN	66 kDa	42	58	77	121	105	102	76	97	187	150	109	134
sp|P68371|TBB4B_HUMAN	50 kDa	133	144	141	112	112	108	112	112	73	65	67	68
sp|P07355|ANXA2_HUMAN	39 kDa	60	57	70	78	71	78	119	130	185	100	101	94
sp|Q9Y490|TLN1_HUMAN	270 kDa	119	112	117	121	134	120	87	80	93	64	72	62
sp|P13639|EF2_HUMAN	95 kDa	114	135	116	129	108	130	96	87	73	72	52	53
sp|Q14315|FLNC_HUMAN	291 kDa	108	112	120	93	98	98	144	108	103	27	22	27
sp|Q6S8J3|POTEE_HUMAN	121 kDa	62	79	143	75	80	77	185	139	75	65	49	54
sp|P68032|ACTC_HUMAN	42 kDa	51	53	41	160	114	133	106	143	128	65	91	77
sp|P05023|AT1A1_HUMAN	113 kDa	54	38	41	80	67	76	114	115	141	163	170	149
sp|P11142|HSP7C_HUMAN	71 kDa	84	78	77	111	94	97	60	65	64	88	113	100
sp|ANXA5_HUMAN| (+1)	36 kDa	51	64	62	78	58	76	96	101	142	105	101	95
sp|Q05639|EF1A2_HUMAN	50 kDa	135	148	129	141	75	0	98	106	38	0	31	34
sp|Q15149|PLEC_HUMAN	532 kDa	40	46	48	99	109	107	157	140	128	9	7	11
sp|P68363|TBA1B_HUMAN	50 kDa	94	112	107	108	99	113	93	99	68	51	54	50
sp|Q9BVA1|TBB2B_HUMAN	50 kDa	111	120	123	90	95	94	98	98	62	58	56	58
sp|P00338|LDHA_HUMAN	37 kDa	110	113	93	93	82	87	79	87	82	51	54	50
sp|P04350|TBB4A_HUMAN	50 kDa	117	129	119	97	95	92	93	91	52	51	50	56
sp|Q9BQE3|TBA1C_HUMAN	50 kDa	82	95	95	96	92	101	84	93	63	50	54	47
sp|Q71U36|TBA1A_HUMAN	50 kDa	85	103	95	101	91	103	86	93	67	46	51	45
sp|P68133|ACTS_HUMAN	42 kDa	0	0	0	0	101	0	83	0	113	54	78	64
sp|P15311|EZRI_HUMAN	69 kDa	44	44	42	73	62	69	70	80	95	100	99	99
sp|P49327|FAS_HUMAN	273 kDa	52	77	74	81	80	80	116	107	89	66	52	50
sp|P26006|ITA3_HUMAN	117 kDa	19	20	20	34	34	27	49	59	78	219	213	224
sp|P12814|ACTN1_HUMAN	103 kDa	60	43	44	117	120	106	99	98	112	45	35	38
sp|P13645|K1C10_HUMAN	59 kDa	20	49	57	103	79	78	51	69	132	105	74	101
sp|P16144|ITB4_HUMAN	202 kDa	12	16	11	23	25	22	61	64	68	209	208	212
sp|O00159|MYO1C_HUMAN	122 kDa	14	19	20	32	32	36	97	100	82	152	172	137
sp|P18206|VINC_HUMAN	124 kDa	61	68	66	75	69	65	70	61	99	51	66	52
sp|P00558|PGK1_HUMAN	45 kDa	68	63	56	81	65	64	65	95	99	45	65	62
sp|P04075|ALDOA_HUMAN	39 kDa	77	71	97	63	58	60	64	79	99	29	40	30
sp|P68366|TBA4A_HUMAN	50 kDa	73	86	90	0	75	87	74	78	56	44	44	40
sp|Q9H4M9|EHD1_HUMAN	61 kDa	34	35	29	34	34	36	52	47	49	165	177	159
sp|P11021|BIP_HUMAN	72 kDa	55	52	52	81	65	78	85	83	107	22	29	27
sp|P17301|ITA2_HUMAN	129 kDa	19	24	26	38	43	37	70	77	100	139	139	130
sp|P35527|K1C9_HUMAN	62 kDa	28	38	52	53	84	64	44	51	112	94	71	72
sp|P29317|EPHA2_HUMAN	108 kDa	14	17	16	34	36	32	54	47	48	140	147	124
sp|Q13509|TBB3_HUMAN	50 kDa	71	79	73	71	69	70	62	66	45	46	37	37
sp|P23229|ITA6_HUMAN	127 kDa	13	9	12	17	20	14	56	48	72	150	147	141
sp|P14625|ENPL_HUMAN	92 kDa	49	53	56	71	55	62	54	65	75	9	9	7
sp|P04083|ANXA1_HUMAN	39 kDa	36	42	41	38	36	39	59	61	89	70	65	56
sp|Q8WUM4|PDC6I_HUMAN	96 kDa	28	28	31	26	25	30	22	28	24	118	152	138
sp|P35241|RADI_HUMAN	69 kDa	26	22	22	39	35	35	55	52	69	77	74	73
sp|P21589|5NTD_HUMAN	63 kDa	12	5	3	21	21	20	43	53	81	112	142	148
sp|P55072|TERA_HUMAN	89 kDa	60	62	57	58	52	54	53	57	67	20	24	26
sp|P35908|K22E_HUMAN	65 kDa	21	35	43	71	42	55	38	55	105	80	52	74
sp|P10809|CH60_HUMAN	61 kDa	93	65	66	96	122	120	31	20	20	0	0	0
sp|Q13813|SPTN1_HUMAN	285 kDa	4	24	28	56	57	69	96	92	135	14	19	18
sp|Q562R1|ACTBL_HUMAN	42 kDa	17	27	16	86	47	67	51	74	50	29	40	36
sp|Q08431|MFGM_HUMAN	43 kDa	4	2	1	12	12	10	60	69	98	112	112	119
sp|Q9BUF5|TBB6_HUMAN	50 kDa	65	60	59	48	48	53	50	48	32	32	24	29
sp|Q01082|SPTB2_HUMAN	275 kDa	0	24	34	53	50	61	97	88	111	7	9	13
sp|P23528|COF1_HUMAN	19 kDa	34	32	34	29	31	35	48	55	45	37	40	36
sp|P0DMV8|HS71A_HUMAN (+1)	70 kDa	29	30	34	26	29	27	40	43	38	48	59	46
sp|P60842|IF4A1_HUMAN	46 kDa	61	59	52	46	37	52	32	42	25	21	21	19
sp|P07237|PDIA1_HUMAN	57 kDa	48	47	44	64	49	54	36	43	66	6	9	9
sp|PPIA_HUMAN|	18 kDa	47	40	41	42	38	38	34	38	31	33	32	35
sp|P62979|RS27A_HUMAN (+1)	18 kDa	10	10	7	10	7	15	9	12	11	93	96	88
sp|P22314|UBA1_HUMAN	118 kDa	54	57	58	41	46	42	40	43	49	25	29	25
sp|P11216|PYGB_HUMAN	97 kDa	34	49	52	30	40	38	48	40	36	17	17	12
sp|P17655|CAN2_HUMAN	80 kDa	49	56	50	52	47	52	45	50	38	31	28	27
sp|Q01518|CAP1_HUMAN	52 kDa	38	49	39	49	45	49	41	35	56	20	19	16
sp|O75083|WDR1_HUMAN	66 kDa	41	37	33	37	44	40	43	45	43	37	37	39
sp|P60174|TPIS_HUMAN	27 kDa	45	37	42	49	43	41	43	39	50	29	24	29
sp|P09104|ENOG_HUMAN	47 kDa	49	55	71	34	30	29	36	31	52	24	24	25
sp|P27824|CALX_HUMAN	68 kDa	48	46	41	56	46	41	44	42	58	12	13	13
sp|P50395|GDIB_HUMAN	51 kDa	37	41	45	41	42	46	35	31	43	45	40	40
sp|O43854|EDIL3_HUMAN	54 kDa	1	1	1	7	3	5	31	42	63	97	113	113
sp|P63104|1433Z_HUMAN	28 kDa	37	35	32	41	40	33	26	28	36	34	39	35
sp|P26641|EF1G_HUMAN	50 kDa	56	49	45	49	45	46	32	28	24	11	7	10
sp|P27797|CALR_HUMAN	48 kDa	53	57	52	75	42	54	40	36	45	6	3	6
sp|P02786|TFR1_HUMAN	85 kDa	31	24	25	34	26	25	49	38	51	59	56	47
sp|Q14697|GANAB_HUMAN	107 kDa	44	46	46	57	46	48	42	41	49	12	8	8
sp|Q14974|IMB1_HUMAN	97 kDa	47	51	43	50	48	54	35	34	31	13	14	12
sp|P31946|1433B_HUMAN	28 kDa	26	31	34	32	31	35	26	32	36	26	32	26
sp|P62258|1433E_HUMAN	29 kDa	35	31	44	37	41	49	21	28	30	33	31	31
sp|P06744|G6PI_HUMAN	63 kDa	42	32	34	36	33	37	34	40	56	18	25	24
sp|P23634|AT2B4_HUMAN	138 kDa	4	6	7	9	20	14	45	46	51	79	79	74
sp|P13797|PLST_HUMAN	71 kDa	31	33	27	49	47	45	49	46	57	28	24	25
sp|P55060|XPO2_HUMAN	110 kDa	45	50	44	24	25	32	39	34	26	27	21	19
sp|P53396|ACLY_HUMAN	121 kDa	29	34	36	36	40	33	40	48	32	17	13	18
sp|P04899|GNAI2_HUMAN	40 kDa	9	4	5	19	18	16	40	44	37	81	88	84
sp|Q13200|PSMD2_HUMAN	100 kDa	46	42	38	37	43	46	32	31	33	13	14	16
sp|Q96TA1|NIBA2_HUMAN	84 kDa	30	25	25	22	35	29	42	52	50	45	45	46
sp|P78371|TCPB_HUMAN	57 kDa	49	43	48	49	50	51	31	27	26	13	8	11
sp|Q92616|GCN1_HUMAN	293 kDa	32	49	52	31	36	34	33	32	16	11	10	11
sp|Q9NZN4|EHD2_HUMAN	61 kDa	13	14	13	8	10	12	26	33	24	83	89	86
sp|P18669|PGAM1_HUMAN	29 kDa	41	45	37	42	37	35	34	34	48	28	31	26
sp|Q99832|TCPH_HUMAN	59 kDa	50	47	52	36	49	42	29	31	20	12	19	7
sp|P20020|AT2B1_HUMAN	135 kDa	7	7	9	13	18	14	42	42	49	61	60	65
sp|P11166|GTR1_HUMAN	54 kDa	9	9	8	17	19	17	21	19	29	55	103	102
sp|P38646|GRP75_HUMAN	74 kDa	42	38	36	60	51	54	29	27	13	0	0	0
sp|P05787|K2C8_HUMAN	54 kDa	14	10	11	39	51	49	38	39	31	11	10	8
sp|P63010|AP2B1_HUMAN	105 kDa	34	35	34	24	23	27	31	41	45	22	32	35
sp|P07195|LDHB_HUMAN	37 kDa	32	35	34	31	33	37	26	24	29	17	15	15
sp|P00533|EGFR_HUMAN	134 kDa	14	13	8	23	20	15	35	25	23	71	78	77
sp|Q01813|PFKAP_HUMAN	86 kDa	35	39	32	41	38	36	35	37	19	21	20	17
sp|P07737|PROF1_HUMAN	15 kDa	36	28	27	37	33	33	32	35	30	24	27	26
sp|P67936|TPM4_HUMAN	29 kDa	27	29	28	36	35	39	28	28	37	2	3	2
sp|Q14764|MVP_HUMAN	99 kDa	23	38	39	42	37	38	39	36	58	5	10	8
sp|P27348|1433T_HUMAN	28 kDa	21	25	30	24	27	25	24	27	25	25	27	26
sp|P08754|GNAI3_HUMAN	41 kDa	9	5	2	14	16	14	35	39	33	73	79	77
sp|CATD_HUMAN| (+1)	45 kDa	24	35	32	53	44	43	17	20	31	21	17	18
sp|O00299|CLIC1_HUMAN	27 kDa	27	27	29	30	24	29	34	36	27	28	34	29
sp|P35221|CTNA1_HUMAN	100 kDa	18	17	20	12	19	18	30	35	36	62	59	71
sp|P50990|TCPQ_HUMAN	60 kDa	37	37	35	32	33	30	22	21	20	9	6	9
sp|P61981|1433G_HUMAN	28 kDa	20	20	25	21	24	24	19	26	23	22	22	25
sp|P30101|PDIA3_HUMAN	57 kDa	31	31	30	45	26	34	32	33	44	7	6	7
sp|P08133|ANXA6_HUMAN	76 kDa	25	14	9	12	16	20	29	27	41	34	38	39
sp|P37802|TAGL2_HUMAN	22 kDa	40	38	44	30	42	39	23	24	21	17	17	17
sp|P17987|TCPA_HUMAN	60 kDa	34	41	39	30	34	38	27	29	17	12	12	8
sp|P36871|PGM1_HUMAN	61 kDa	21	26	25	29	23	26	31	32	30	18	15	16
sp|P12429|ANXA3_HUMAN	36 kDa	12	19	16	12	19	17	27	24	37	50	47	49
sp|P02533|K1C14_HUMAN	52 kDa	8	9	13	23	30	20	19	17	42	32	23	24
sp|O00560|SDCB1_HUMAN	32 kDa	6	5	5	14	12	10	8	11	8	85	86	81
sp|P63096|GNAI1_HUMAN	40 kDa	0	0	2	12	12	11	29	33	30	60	66	67
sp|P43490|NAMPT_HUMAN	56 kDa	30	24	27	27	25	22	24	31	35	12	15	17
sp|P48643|TCPE_HUMAN	60 kDa	43	37	34	22	38	29	24	22	17	6	8	9
sp|P84077|ARF1_HUMAN	21 kDa	20	24	20	24	16	20	27	33	35	44	46	40
sp|Q16555|DPYL2_HUMAN	62 kDa	28	34	34	26	27	26	31	36	38	11	14	13
sp|P08727|K1C19_HUMAN	44 kDa	7	8	7	26	32	36	21	29	25	18	20	15
sp|P29401|TKT_HUMAN	68 kDa	34	33	32	20	18	14	23	27	50	7	10	15
sp|O60488|ACSL4_HUMAN	79 kDa	9	11	12	13	14	13	38	35	18	53	47	50
sp|P40227|TCPZ_HUMAN	58 kDa	35	34	26	31	28	32	20	19	13	4	10	6
sp|Q9H5V8|CDCP1_HUMAN	93 kDa	4	3	4	13	11	12	19	22	32	77	61	72
sp|P13647|K2C5_HUMAN	62 kDa	8	15	17	19	32	21	19	21	43	38	23	29
sp|P33527|MRP1_HUMAN	172 kDa	3	5	5	7	12	10	47	44	49	52	53	45
sp|P06576|ATPB_HUMAN	57 kDa	41	20	26	67	69	63	23	18	6	1	1	0
sp|P35580|MYH10_HUMAN	229 kDa	27	28	25	23	18	14	26	24	18	13	0	0
sp|P33176|KINH_HUMAN	110 kDa	28	35	32	28	34	37	24	19	20	12	14	15
sp|P49368|TCPG_HUMAN	61 kDa	30	24	24	23	28	27	24	19	12	8	8	9
sp|P08670|VIME_HUMAN	54 kDa	3	4	5	42	72	75	25	23	31	1	5	2
sp|GELS_HUMAN| (+1)	86 kDa	19	24	26	24	21	23	26	33	50	7	8	13
sp|PRDX1_HUMAN| (+1)	22 kDa	30	24	24	23	29	26	25	23	23	9	13	10
sp|P42704|LPPRC_HUMAN	158 kDa	43	19	18	81	61	68	7	8	0	0	0	0
sp|P08729|K2C7_HUMAN	51 kDa	7	7	9	31	32	39	31	31	30	18	15	16
sp|P50991|TCPD_HUMAN	58 kDa	31	26	29	22	32	31	19	21	19	9	8	10
sp|P18085|ARF4_HUMAN	21 kDa	14	20	13	19	14	18	24	27	30	37	40	39
sp|P22392|NDKB_HUMAN	17 kDa	29	27	24	35	33	29	20	19	27	14	14	12
sp|P48960|AGRE5_HUMAN	92 kDa	19	16	11	21	26	21	26	26	36	52	46	50
sp|P08195|4F2_HUMAN	68 kDa	12	9	6	21	17	19	28	22	29	46	54	48
sp|P53618|COPB_HUMAN	107 kDa	29	33	34	26	26	30	29	27	12	8	7	10
sp|Q7KZF4|SND1_HUMAN	102 kDa	26	31	30	22	19	23	28	29	12	12	15	9
sp|P31948|STIP1_HUMAN	63 kDa	31	24	26	21	26	29	12	9	12	1	1	4
sp|P30153|2AAA_HUMAN	65 kDa	32	27	31	23	27	31	22	20	17	18	12	18
sp|P05783|K1C18_HUMAN	48 kDa	12	9	9	34	37	40	27	27	23	9	10	9
sp|O15031|PLXB2_HUMAN	205 kDa	1	2	1	2	3	1	19	21	21	61	61	63
sp|P13667|PDIA4_HUMAN	73 kDa	29	24	24	34	26	29	26	20	48	1	2	2
sp|P11413|G6PD_HUMAN	59 kDa	17	20	20	20	22	21	26	27	29	13	14	15
sp|P13726|TF_HUMAN	33 kDa	12	11	11	20	15	16	19	16	20	51	46	48
sp|P02538|K2C6A_HUMAN	60 kDa	8	13	9	19	30	22	16	16	32	29	21	19
sp|P11586|C1TC_HUMAN	102 kDa	30	28	28	23	28	25	24	17	10	11	10	9
sp|P48668|K2C6C_HUMAN	60 kDa	0	0	0	0	0	0	16	0	0	33	22	0
sp|O43795|MYO1B_HUMAN	132 kDa	5	5	2	6	4	7	46	39	30	40	39	37
sp|P29992|GNA11_HUMAN	42 kDa	6	6	5	12	12	14	23	28	27	42	35	40
sp|Q02241|KIF23_HUMAN	110 kDa	1	1	1	49	56	60	32	23	12	8	9	10
sp|Q7L576|CYFP1_HUMAN	145 kDa	7	9	9	9	8	10	26	28	27	53	51	47
sp|P34932|HSP74_HUMAN	94 kDa	34	28	27	20	28	19	20	12	17	4	3	6
sp|Q9H0U4|RAB1B_HUMAN	22 kDa	19	13	11	16	17	17	19	16	23	29	30	20
sp|Q9Y281|COF2_HUMAN	19 kDa	12	13	9	17	17	17	19	23	19	17	19	13
sp|O15427|MOT4_HUMAN	49 kDa	9	9	10	13	11	15	25	20	27	33	40	31
sp|Q99829|CPNE1_HUMAN	59 kDa	15	16	16	12	16	15	27	17	20	34	24	26
sp|Q14152|EIF3A_HUMAN	167 kDa	38	35	31	13	21	21	9	14	10	2	2	3
sp|P61586|RHOA_HUMAN	22 kDa	20	16	16	20	20	19	20	23	13	29	24	20
sp|O75955|FLOT1_HUMAN	47 kDa	3	2	2	9	17	14	17	29	35	52	52	53
sp|P09543|CN37_HUMAN	48 kDa	6	8	5	8	8	6	24	20	17	47	45	47
sp|Q9Y696|CLIC4_HUMAN	29 kDa	14	14	13	22	19	19	32	33	38	27	24	26
sp|P06753|TPM3_HUMAN	33 kDa	20	22	20	23	21	25	18	23	24	2	3	0
sp|Q9BSJ8|ESYT1_HUMAN	123 kDa	26	29	31	19	15	13	32	35	27	9	9	13
sp|P31947|1433S_HUMAN	28 kDa	14	15	20	16	15	18	13	13	16	15	15	16
sp|P62820|RAB1A_HUMAN	23 kDa	13	7	10	15	15	14	17	16	21	26	34	25
sp|P08779|K1C16_HUMAN	51 kDa	6	6	10	22	23	18	16	11	27	26	20	19
sp|O60716|CTND1_HUMAN	108 kDa	9	13	9	6	7	8	12	16	14	44	52	57
sp|P63092|GNAS2_HUMAN	46 kDa	5	3	2	10	9	10	21	27	25	47	53	44
sp|P25705|ATPA_HUMAN	60 kDa	25	11	17	34	46	38	22	10	1	1	0	0
sp|P21980|TGM2_HUMAN	77 kDa	25	20	18	35	36	33	19	24	17	9	6	4
sp|P61224|RAP1B_HUMAN	21 kDa	8	8	7	16	9	8	23	23	18	48	50	47
sp|Q04917|1433F_HUMAN	28 kDa	14	16	18	15	17	20	16	13	12	15	16	17
sp|O00410|IPO5_HUMAN	124 kDa	31	29	23	28	23	26	19	17	18	5	3	4
sp|P40926|MDHM_HUMAN	36 kDa	26	23	30	45	37	32	16	12	20	1	0	0
sp|P51148|RAB5C_HUMAN	23 kDa	15	12	14	14	16	15	20	17	21	37	34	35
sp|P51149|RAB7A_HUMAN	23 kDa	12	10	11	13	14	13	10	15	20	41	45	37
sp|P35613|BASI_HUMAN	42 kDa	11	8	8	12	15	13	28	26	31	29	35	34
sp|Q99536|VAT1_HUMAN	42 kDa	14	17	19	22	24	22	26	31	36	28	21	26
sp|P06756|ITAV_HUMAN	116 kDa	0	2	0	1	1	1	14	22	43	48	51	62
sp|Q86VI3|IQGA3_HUMAN	185 kDa	4	14	11	20	14	16	40	35	14	19	20	18
sp|Q9H223|EHD4_HUMAN	61 kDa	7	6	6	2	3	4	14	11	11	61	61	54
sp|P23396|RS3_HUMAN	27 kDa	26	20	21	21	22	19	20	15	12	8	8	11
sp|P21926|CD9_HUMAN	25 kDa	5	5	7	8	8	7	10	15	13	39	43	44
sp|P52565|GDIR1_HUMAN	23 kDa	15	16	14	19	17	16	14	18	17	12	14	15
sp|P63241|IF5A1_HUMAN	17 kDa	23	23	23	27	18	22	13	18	13	11	14	15
sp|Q04637|IF4G1_HUMAN	175 kDa	33	32	30	15	16	18	11	11	7	0	0	1
sp|P60981|DEST_HUMAN	19 kDa	9	14	11	10	10	11	17	21	17	12	12	15
sp|P53621|COPA_HUMAN	138 kDa	21	28	26	16	15	19	23	19	14	9	3	6
sp|P16070|CD44_HUMAN	82 kDa	9	4	5	14	11	10	19	22	25	33	38	32
sp|Q86VP6|CAND1_HUMAN	136 kDa	21	26	24	12	15	15	16	19	20	11	8	12
sp|Q9UIW2|PLXA1_HUMAN	211 kDa	1	2	1	6	6	4	9	9	13	55	54	63
sp|P61026|RAB10_HUMAN	23 kDa	10	7	7	12	12	12	17	14	16	19	22	21
sp|P09382|LEG1_HUMAN	15 kDa	19	17	15	19	21	18	15	20	16	15	16	15
sp|P31150|GDIA_HUMAN	51 kDa	20	23	20	20	22	23	16	18	21	18	16	16
sp|P41250|GARS_HUMAN	83 kDa	18	18	17	27	22	25	17	20	16	13	9	9
sp|P26639|SYTC_HUMAN	83 kDa	29	25	25	27	18	24	19	15	12	6	5	3
sp|Q14240|IF4A2_HUMAN	46 kDa	22	20	18	0	0	18	12	15	14	11	0	0
sp|O14786|NRP1_HUMAN	103 kDa	2	4	3	8	11	5	13	13	16	60	59	66
sp|P11940|PABP1_HUMAN	71 kDa	35	29	30	12	18	14	10	7	11	7	2	3
sp|P05026|AT1B1_HUMAN	35 kDa	8	9	9	17	12	14	21	23	30	28	27	27
sp|P30740|ILEU_HUMAN	43 kDa	15	24	21	14	17	17	19	19	26	11	14	17
sp|P23526|SAHH_HUMAN	48 kDa	25	23	20	17	15	16	17	14	16	12	10	9
sp|P62834|RAP1A_HUMAN	21 kDa	0	6	0	16	0	0	21	21	17	44	45	40
sp|P04632|CPNS1_HUMAN	28 kDa	29	24	28	28	24	23	12	11	14	8	8	8
sp|P52209|6PGD_HUMAN	53 kDa	14	18	15	14	15	20	18	19	23	13	10	13
sp|Q8NFJ5|RAI3_HUMAN	40 kDa	5	5	4	6	6	7	9	10	6	54	73	60
sp|P04843|RPN1_HUMAN	69 kDa	19	11	14	26	22	26	26	22	29	1	2	1
sp|P26640|SYVC_HUMAN	140 kDa	27	27	30	16	23	19	19	13	7	2	5	3
sp|Q15758|AAAT_HUMAN	57 kDa	9	7	8	3	9	12	25	18	26	39	42	43
sp|O00571|DDX3X_HUMAN	73 kDa	20	20	19	19	21	19	19	18	13	15	13	12
sp|P55786|PSA_HUMAN	103 kDa	17	16	16	7	18	16	17	22	26	12	12	12
sp|Q9P265|DIP2B_HUMAN	171 kDa	1	2	3	0	1	2	6	6	4	71	79	68
sp|P32119|PRDX2_HUMAN	22 kDa	19	16	17	15	24	17	17	18	16	6	13	13
sp|P07814|SYEP_HUMAN	171 kDa	34	30	23	23	21	19	18	16	5	0	1	1
sp|P84085|ARF5_HUMAN	21 kDa	12	16	12	13	9	0	19	24	24	31	31	31
sp|P05141|ADT2_HUMAN	33 kDa	19	2	2	53	38	39	13	13	10	0	0	0
sp|Q9Y2A7|NCKP1_HUMAN	129 kDa	5	4	4	2	3	3	23	19	17	38	45	38
sp|O95782|AP2A1_HUMAN	108 kDa	16	16	15	13	15	12	18	20	19	17	17	18
sp|P04439|HLAA_HUMAN	41 kDa	9	6	5	17	10	11	13	19	24	32	31	28
sp|P62879|GBB2_HUMAN	37 kDa	10	5	2	14	8	12	26	21	16	45	30	27
sp|P62330|ARF6_HUMAN	20 kDa	9	10	7	19	17	19	22	29	20	31	30	25
sp|P61006|RAB8A_HUMAN	24 kDa	7	4	6	7	10	7	14	13	12	26	28	22
sp|Q9Y4L1|HYOU1_HUMAN	111 kDa	23	25	18	28	23	20	17	17	14	0	0	0
sp|P35222|CTNB1_HUMAN	85 kDa	1	2	6	8	6	4	14	15	24	41	38	50
sp|P15880|RS2_HUMAN	31 kDa	21	20	19	15	18	14	19	12	7	6	7	6
sp|P22234|PUR6_HUMAN	47 kDa	18	23	24	22	22	21	14	13	11	9	7	10
sp|P55209|NP1L1_HUMAN	45 kDa	22	22	22	29	24	26	13	20	16	5	6	2
sp|P14923|PLAK_HUMAN	82 kDa	1	2	6	5	8	4	16	12	18	44	36	46
sp|P36578|RL4_HUMAN	48 kDa	30	27	25	12	17	16	13	11	4	4	6	7
sp|P40121|CAPG_HUMAN	38 kDa	22	20	24	19	23	19	18	18	20	12	9	9
sp|Q13501|SQSTM_HUMAN	48 kDa	14	13	13	26	29	22	21	19	16	13	15	18
sp|P15531|NDKA_HUMAN	17 kDa	18	16	16	27	19	16	15	13	17	12	13	9
sp|P21796|VDAC1_HUMAN	31 kDa	22	0	0	56	44	42	11	15	23	0	0	0
sp|Q16881|TRXR1_HUMAN	71 kDa	22	22	17	19	17	17	13	13	24	8	6	9
sp|P39023|RL3_HUMAN	46 kDa	21	18	20	22	18	13	13	11	5	4	3	4
sp|P50570|DYN2_HUMAN	98 kDa	15	14	16	13	15	14	15	17	12	7	12	11
sp|Q9Y678|COPG1_HUMAN	98 kDa	22	28	28	13	18	14	20	14	6	2	1	2
sp|P30041|PRDX6_HUMAN	25 kDa	16	17	13	17	15	21	17	14	19	13	13	11
sp|Q6DD88|ATLA3_HUMAN	61 kDa	19	25	17	13	16	16	29	22	14	8	12	9
sp|P61247|RS3A_HUMAN	30 kDa	24	20	18	12	11	13	11	11	5	2	2	4
sp|Q99497|PARK7_HUMAN	20 kDa	19	20	16	19	16	14	11	11	16	7	10	8
sp|P08962|CD63_HUMAN	26 kDa	4	2	3	3	5	2	2	6	5	12	14	16
sp|P10301|RRAS_HUMAN	23 kDa	3	2	2	3	5	5	20	21	19	46	44	41
sp|P62701|RS4X_HUMAN	30 kDa	18	16	13	14	16	17	15	13	6	5	7	6
sp|P08648|ITA5_HUMAN	115 kDa	5	4	4	7	4	6	18	13	25	34	40	36
sp|O60664|PLIN3_HUMAN	47 kDa	20	27	22	15	23	19	9	7	10	8	10	9
sp|P04844|RPN2_HUMAN	69 kDa	20	11	25	27	24	20	24	22	27	4	2	2
sp|P62873|GBB1_HUMAN	37 kDa	10	6	3	14	10	12	24	18	16	40	27	25
sp|P60953|CDC42_HUMAN	21 kDa	14	13	11	9	9	10	17	19	16	27	28	22
sp|Q07065|CKAP4_HUMAN	66 kDa	20	9	10	28	22	27	21	22	20	1	0	2
sp|P08174|DAF_HUMAN	41 kDa	2	1	0	5	4	4	12	13	17	24	25	35
sp|P29966|MARCS_HUMAN	32 kDa	9	10	16	1	11	8	14	16	25	34	23	29
sp|Q9ULV4|COR1C_HUMAN	53 kDa	8	12	11	26	26	21	30	24	21	9	7	9
sp|P12268|IMDH2_HUMAN	56 kDa	22	24	18	22	29	20	11	10	5	0	0	0
sp|P12236|ADT3_HUMAN	33 kDa	17	2	0	44	35	34	11	13	0	0	0	0
sp|O95373|IPO7_HUMAN	120 kDa	20	23	16	23	18	14	16	15	12	6	7	7
sp|P35237|SPB6_HUMAN	43 kDa	13	15	19	15	15	16	17	24	31	9	9	11
sp|P61106|RAB14_HUMAN	24 kDa	9	10	9	8	10	14	18	15	17	25	23	22
sp|Q14847|LASP1_HUMAN	30 kDa	16	18	16	6	17	17	10	6	7	8	9	8
sp|Q9BZ29|DOCK9_HUMAN	236 kDa	1	4	6	3	3	6	20	16	7	42	36	32
sp|Q13740|CD166_HUMAN	65 kDa	6	9	7	10	7	12	9	9	11	33	40	31
sp|P06737|PYGL_HUMAN	97 kDa	16	13	13	15	19	18	15	12	12	4	0	3
sp|P08134|RHOC_HUMAN	22 kDa	14	13	12	15	16	15	17	16	10	20	16	15
sp|P27708|PYR1_HUMAN	243 kDa	25	21	22	22	34	24	12	6	0	1	1	1
sp|Q14344|GNA13_HUMAN	44 kDa	3	2	2	7	7	7	19	17	14	39	34	30
sp|Q15833|STXB2_HUMAN	66 kDa	3	2	4	5	6	2	18	13	13	34	37	31
sp|P61978|HNRPK_HUMAN	51 kDa	30	29	30	8	9	8	12	13	7	5	5	6
sp|Q15181|IPYR_HUMAN	33 kDa	18	21	16	20	18	15	12	13	10	9	8	7
sp|Q5T4S7|UBR4_HUMAN	574 kDa	16	21	23	20	24	24	17	16	4	0	0	1
sp|O75976|CBPD_HUMAN	153 kDa	4	7	8	6	8	6	6	12	20	22	22	24
sp|Q9H6S3|ES8L2_HUMAN	81 kDa	6	12	10	3	5	5	11	10	5	31	32	40
sp|Q10567|AP1B1_HUMAN	105 kDa	15	15	15	13	10	14	15	18	23	7	12	11
sp|P16615|AT2A2_HUMAN	115 kDa	25	15	16	13	16	15	23	21	13	1	0	0
sp|Q96KP4|CNDP2_HUMAN	53 kDa	15	21	20	12	14	14	15	16	30	8	9	10
sp|P02545|LMNA_HUMAN	74 kDa	13	12	16	8	9	13	23	24	37	1	0	4
sp|Q00325|MPCP_HUMAN	40 kDa	15	0	2	42	22	32	10	9	6	0	0	0
sp|P78527|PRKDC_HUMAN	469 kDa	36	34	39	1	0	0	5	3	0	2	0	1
sp|Q99613|EIF3C_HUMAN	105 kDa	26	22	25	16	17	16	10	13	13	0	0	2
sp|Q9H0H5|RGAP1_HUMAN	71 kDa	0	1	0	38	34	35	24	15	1	1	7	1
sp|Q02878|RL6_HUMAN	33 kDa	15	13	20	16	16	17	14	14	6	7	5	7
sp|Q92930|RAB8B_HUMAN	24 kDa	5	2	4	6	7	5	15	13	16	22	31	21
sp|P10321|HLAC_HUMAN	41 kDa	8	7	6	16	12	12	12	19	23	31	30	26
sp|Q96QK1|VPS35_HUMAN	92 kDa	14	13	14	10	14	13	20	13	16	15	16	18
sp|Q9UQ80|PA2G4_HUMAN	44 kDa	15	18	14	17	14	16	13	13	7	2	5	2
sp|P60228|EIF3E_HUMAN	52 kDa	24	24	13	14	19	15	15	9	14	2	0	0
sp|O14980|XPO1_HUMAN	123 kDa	23	24	20	5	6	8	15	13	5	5	5	6
sp|P09525|ANXA4_HUMAN	36 kDa	5	5	6	5	8	10	10	15	19	17	22	21
sp|Q9UHD8|SEPT9_HUMAN	65 kDa	17	18	17	9	14	12	23	18	16	9	3	3
sp|Q02790|FKBP4_HUMAN	52 kDa	20	20	20	9	20	24	14	13	11	1	1	2
sp|P18124|RL7_HUMAN	29 kDa	17	14	14	15	12	12	7	13	7	9	6	9
sp|Q99460|PSMD1_HUMAN	106 kDa	21	20	20	17	21	19	12	8	14	4	1	4
sp|P63244|RACK1_HUMAN	35 kDa	22	24	18	19	17	16	17	13	6	7	5	7
sp|Q03001|DYST_HUMAN	861 kDa	9	13	12	1	4	5	19	21	18	17	9	8
sp|P55884|EIF3B_HUMAN	92 kDa	20	18	20	20	20	19	12	11	11	2	2	2
sp|P13010|XRCC5_HUMAN	83 kDa	35	33	34	9	4	7	6	9	1	4	3	3
sp|Q99959|PKP2_HUMAN	97 kDa	1	1	0	1	3	5	11	11	10	41	39	37
sp|O15144|ARPC2_HUMAN	34 kDa	10	9	13	15	14	18	14	22	24	7	9	8
sp|P61158|ARP3_HUMAN	47 kDa	16	14	14	15	16	14	15	14	14	13	7	8
sp|Q14651|PLSI_HUMAN	70 kDa	12	14	16	13	16	19	19	15	21	14	10	10
sp|Q92597|NDRG1_HUMAN	43 kDa	13	7	9	1	5	4	15	23	30	27	29	34
sp|Q7Z6Z7|HUWE1_HUMAN	482 kDa	20	24	21	10	24	20	7	11	4	0	1	1
sp|P15924|DESP_HUMAN	332 kDa	11	10	13	7	17	14	15	10	18	14	3	8
sp|P50148|GNAQ_HUMAN	42 kDa	1	2	2	3	0	5	16	18	17	27	24	28
sp|P20073|ANXA7_HUMAN	53 kDa	8	6	7	3	4	5	11	12	12	14	21	15
sp|O94973|AP2A2_HUMAN	104 kDa	9	10	8	13	11	11	19	21	24	17	19	18
sp|P01889|HLAB_HUMAN	40 kDa	6	5	7	10	10	8	12	17	21	29	34	28
sp|Q15286|RAB35_HUMAN	23 kDa	4	2	3	5	7	5	11	13	12	32	24	29
sp|P48509|CD151_HUMAN	28 kDa	3	3	2	5	6	4	9	9	11	22	25	20
sp|P09651|ROA1_HUMAN	39 kDa	24	23	19	6	10	5	21	14	13	5	1	3
sp|Q12959|DLG1_HUMAN	100 kDa	4	2	1	6	7	5	17	14	20	29	38	30
sp|P63000|RAC1_HUMAN	21 kDa	9	8	7	8	8	7	9	12	11	20	17	17
sp|P50454|SERPH_HUMAN	46 kDa	20	18	12	21	18	21	16	19	19	2	3	3
sp|P07951|TPM2_HUMAN	33 kDa	12	13	12	0	0	12	10	0	12	0	0	1
sp|P52292|IMA1_HUMAN	58 kDa	20	17	15	12	23	20	12	12	10	6	6	7
sp|O43852|CALU_HUMAN	37 kDa	15	24	20	6	15	12	12	13	13	4	2	4
sp|O60610|DIAP1_HUMAN	141 kDa	15	16	17	9	18	14	12	9	5	4	2	1
sp|P41252|SYIC_HUMAN	145 kDa	18	26	14	9	14	12	16	12	0	2	0	0
sp|P12956|XRCC6_HUMAN	70 kDa	37	33	36	2	6	3	9	11	1	0	0	0
sp|Q14254|FLOT2_HUMAN	47 kDa	1	0	0	6	6	6	10	13	18	32	38	30
sp|P50995|ANX11_HUMAN	54 kDa	8	9	10	3	7	3	11	13	16	21	22	20
sp|Q15366|PCBP2_HUMAN	39 kDa	26	20	24	13	14	11	13	14	7	7	8	8
sp|P49411|EFTU_HUMAN	50 kDa	19	19	22	19	24	21	8	9	4	0	0	0
sp|P19338|NUCL_HUMAN	77 kDa	37	31	30	0	2	4	6	5	5	0	0	0
sp|P62136|PP1A_HUMAN	38 kDa	16	13	11	16	10	11	19	14	14	19	15	17
sp|P80723|BASP1_HUMAN	23 kDa	4	4	5	3	10	13	17	12	33	28	25	12
sp|Q15907|RB11B_HUMAN	24 kDa	8	8	9	5	8	6	15	16	14	20	23	19
sp|P25786|PSA1_HUMAN	30 kDa	15	13	14	14	18	18	13	13	21	1	1	1
sp|O75131|CPNE3_HUMAN	60 kDa	9	10	10	10	6	6	19	16	16	25	24	19
sp|P19105|ML12A_HUMAN	20 kDa	16	22	20	8	17	12	15	18	14	9	8	9
sp|Q03135|CAV1_HUMAN	20 kDa	7	5	7	12	12	15	13	14	23	20	21	17
sp|P09972|ALDOC_HUMAN	39 kDa	15	10	12	10	8	10	11	9	14	12	5	6
sp|P22102|PUR2_HUMAN	108 kDa	20	23	23	13	20	11	12	9	1	5	3	2
sp|P07954|FUMH_HUMAN	55 kDa	18	15	13	34	22	27	8	9	13	1	2	1
sp|Q9P2E9|RRBP1_HUMAN	152 kDa	40	20	28	5	10	7	7	5	1	0	0	0
sp|P07384|CAN1_HUMAN	82 kDa	12	15	16	9	8	11	9	9	16	6	6	8
sp|Q92598|HS105_HUMAN	97 kDa	24	18	20	7	14	12	8	7	5	7	3	6
sp|P61163|ACTZ_HUMAN	43 kDa	11	11	14	16	16	16	17	13	12	2	5	7
sp|Q13162|PRDX4_HUMAN	31 kDa	14	14	16	16	15	16	11	13	14	2	5	2
sp|P27816|MAP4_HUMAN	121 kDa	23	29	33	0	12	7	4	4	5	0	0	0
sp|Q15365|PCBP1_HUMAN	37 kDa	20	19	16	16	17	13	11	13	6	8	7	9
sp|O14936|CSKP_HUMAN	105 kDa	3	1	2	2	2	2	13	13	13	31	29	31
sp|P05388|RLA0_HUMAN	34 kDa	17	13	20	13	18	15	11	9	8	2	1	2
sp|O95819|M4K4_HUMAN	142 kDa	0	0	0	0	1	1	3	4	1	35	37	32
sp|P62081|RS7_HUMAN	22 kDa	21	13	21	14	12	20	11	13	6	4	5	1
sp|Q9UPN3|MACF1_HUMAN	838 kDa	14	14	21	3	5	5	16	13	8	2	2	3
sp|P14868|SYDC_HUMAN	57 kDa	19	14	15	13	14	14	10	13	7	6	1	4
sp|Q15084|PDIA6_HUMAN	48 kDa	18	13	18	20	14	14	14	13	25	0	1	2
sp|P36873|PP1G_HUMAN	37 kDa	17	13	10	16	10	11	17	12	11	20	15	16
sp|Q15019|SEPT2_HUMAN	41 kDa	9	11	9	10	11	12	18	15	20	6	6	8
sp|Q96AC1|FERM2_HUMAN	78 kDa	9	6	8	8	9	10	12	9	10	32	28	24
sp|Q9NUQ9|CYRIB_HUMAN	37 kDa	10	10	14	3	7	8	10	9	17	25	21	22
sp|P26599|PTBP1_HUMAN	57 kDa	20	23	25	10	10	10	17	15	20	4	3	3
sp|Q9Y262|EIF3L_HUMAN	67 kDa	15	16	12	12	14	19	16	11	12	4	3	3
sp|Q14019|COTL1_HUMAN	16 kDa	9	12	7	12	15	13	12	8	11	5	5	2
sp|Q15599|NHRF2_HUMAN	37 kDa	6	6	7	1	6	4	14	13	19	29	24	32
sp|P46777|RL5_HUMAN	34 kDa	14	13	15	8	9	10	9	6	4	1	0	0
sp|Q06210|GFPT1_HUMAN	79 kDa	9	13	12	8	12	13	18	18	11	5	12	9
sp|O00592|PODXL_HUMAN	59 kDa	4	4	6	3	4	6	12	10	16	20	25	18
sp|Q5VYK3|ECM29_HUMAN	204 kDa	19	22	20	13	15	16	12	9	6	2	2	2
sp|O75390|CISY_HUMAN	52 kDa	9	16	11	27	24	24	8	6	6	0	0	0
sp|P62070|RRAS2_HUMAN	23 kDa	3	2	2	5	6	5	14	13	10	33	24	30
sp|P13489|RINI_HUMAN	50 kDa	25	20	15	19	14	15	17	13	8	5	5	7
sp|P19367|HXK1_HUMAN	102 kDa	16	18	16	27	19	18	2	1	2	1	0	1
sp|P46821|MAP1B_HUMAN	271 kDa	19	35	31	5	11	3	6	6	7	0	0	0
sp|P06493|CDK1_HUMAN	34 kDa	13	16	11	10	8	11	12	11	6	8	9	9
sp|Q9UM54|MYO6_HUMAN	150 kDa	7	9	8	5	8	10	23	16	17	4	10	12
sp|P61160|ARP2_HUMAN	45 kDa	11	15	9	16	12	7	17	13	10	6	1	7
sp|P31939|PUR9_HUMAN	65 kDa	13	15	14	14	16	15	16	10	6	4	6	8
sp|P22413|ENPP1_HUMAN	105 kDa	1	2	2	1	3	1	11	14	18	33	31	37
sp|P08582|TRFM_HUMAN	80 kDa	1	0	0	3	2	1	10	13	25	34	32	34
sp|P23284|PPIB_HUMAN	24 kDa	9	7	7	12	7	10	9	10	13	6	6	2
sp|P35998|PRS7_HUMAN	49 kDa	18	14	16	12	16	16	12	10	1	5	2	2
sp|Q14699|RFTN1_HUMAN	63 kDa	2	0	2	1	2	5	11	13	12	40	36	29
sp|P62140|PP1B_HUMAN	37 kDa	14	14	10	16	10	11	14	13	0	17	15	13
sp|Q9NTK5|OLA1_HUMAN	45 kDa	17	16	16	10	9	8	7	9	7	6	5	6
sp|P13693|TCTP_HUMAN	20 kDa	15	14	12	13	11	11	8	8	4	6	6	6
sp|P21399|ACOC_HUMAN	98 kDa	14	17	16	13	11	13	6	17	8	1	2	3
sp|P17858|PFKAL_HUMAN	85 kDa	9	11	11	17	12	12	16	20	11	7	5	8
sp|P02788|TRFL_HUMAN (+1)	78 kDa	1	0	1	13	5	10	0	2	1	0	0	105
sp|P40939|ECHA_HUMAN	83 kDa	19	15	20	26	28	27	4	1	0	0	0	0
sp|P35232|PHB_HUMAN	30 kDa	19	0	1	39	31	31	9	7	8	0	0	0
sp|P12235|ADT1_HUMAN	33 kDa	0	0	0	31	27	23	0	0	0	0	0	0
sp|P78417|GSTO1_HUMAN	28 kDa	14	9	11	10	7	11	8	10	12	8	8	6
sp|P08865|RSSA_HUMAN	33 kDa	19	18	16	15	17	15	9	9	6	4	1	1
sp|Q9UDY2|ZO2_HUMAN	134 kDa	13	9	9	6	14	10	16	11	8	8	8	8
sp|P48444|COPD_HUMAN	57 kDa	20	17	18	7	11	8	9	9	5	2	1	1
sp|Q14126|DSG2_HUMAN	122 kDa	1	1	1	3	7	2	3	5	5	39	38	39
sp|Q99623|PHB2_HUMAN	33 kDa	16	0	1	26	26	24	9	9	10	0	0	0
sp|GSTP1_HUMAN|	23 kDa	15	11	11	15	17	13	12	10	14	11	9	11
sp|O94804|STK10_HUMAN	112 kDa	9	8	11	5	11	6	12	6	2	20	16	17
sp|P31689|DNJA1_HUMAN	45 kDa	10	8	11	8	10	10	11	9	6	19	16	13
sp|P62191|PRS4_HUMAN	49 kDa	20	13	14	10	18	11	11	8	4	6	5	6
sp|P06748|NPM_HUMAN	33 kDa	26	23	22	13	6	15	8	7	6	1	1	1
sp|P67809|YBOX1_HUMAN	36 kDa	22	18	20	9	19	15	10	11	10	1	0	1
sp|Q12913|PTPRJ_HUMAN	146 kDa	0	1	0	1	7	7	10	11	14	38	36	35
sp|P62424|RL7A_HUMAN	30 kDa	17	19	13	12	15	16	9	8	5	5	6	4
sp|Q86YZ3|HORN_HUMAN	282 kDa	8	5	17	6	5	11	7	9	30	13	10	17
sp|P00367|DHE3_HUMAN	61 kDa	9	15	16	30	19	21	5	8	8	0	0	0
sp|Q96RT1|ERBIN_HUMAN	158 kDa	0	0	0	0	0	0	8	11	4	40	35	43
sp|P62826|RAN_HUMAN	24 kDa	14	17	14	7	6	10	10	13	10	9	9	8
sp|Q8IWA5|CTL2_HUMAN	80 kDa	0	0	1	2	3	2	6	9	11	28	31	28
sp|Q14008|CKAP5_HUMAN	226 kDa	21	20	15	10	19	18	6	4	2	0	0	0
sp|P47897|SYQ_HUMAN	88 kDa	20	16	19	10	15	16	9	7	1	0	0	0
sp|P35606|COPB2_HUMAN	102 kDa	15	23	19	13	10	7	11	17	8	2	5	3
sp|P28838|AMPL_HUMAN	56 kDa	19	12	11	21	18	18	7	10	8	0	1	0
sp|P61221|ABCE1_HUMAN	67 kDa	17	14	15	9	8	12	9	7	7	7	8	8
sp|Q16181|SEPT7_HUMAN	51 kDa	9	13	9	3	9	7	15	13	20	4	5	2
sp|Q6NZI2|CAVN1_HUMAN	43 kDa	14	12	11	15	16	22	16	18	14	2	1	2
sp|P52907|CAZA1_HUMAN	33 kDa	11	13	12	14	14	12	13	13	18	11	7	11
sp|P25789|PSA4_HUMAN	29 kDa	14	14	15	19	20	14	6	4	12	0	1	1
sp|P14314|GLU2B_HUMAN	59 kDa	17	15	14	15	18	14	11	8	11	0	0	1
sp|Q04695|K1C17_HUMAN	48 kDa	0	0	2	5	10	4	0	0	11	9	0	4
sp|P40925|MDHC_HUMAN	36 kDa	11	9	11	14	14	16	10	9	14	6	10	7
sp|THIO_HUMAN|	12 kDa	9	10	11	10	8	8	9	10	14	8	12	9
sp|Q9Y266|NUDC_HUMAN	38 kDa	17	16	21	8	11	13	9	6	4	1	1	1
sp|Q86YQ8|CPNE8_HUMAN	63 kDa	1	1	1	1	1	1	3	3	4	52	44	44
sp|O95573|ACSL3_HUMAN	80 kDa	9	15	14	5	6	5	22	17	10	4	6	3
sp|Q04760|LGUL_HUMAN	21 kDa	10	9	8	7	9	12	7	7	10	6	7	6
sp|Q96HE7|ERO1A_HUMAN	54 kDa	13	10	12	19	12	14	8	14	17	0	2	3
sp|P52788|SPSY_HUMAN	41 kDa	13	15	11	10	12	10	13	10	11	8	5	8
sp|Q9UNM6|PSD13_HUMAN	43 kDa	13	14	11	13	18	12	10	10	13	6	6	2
sp|Q8NBS9|TXND5_HUMAN	48 kDa	15	13	17	17	11	8	9	8	10	1	2	1
sp|P01130|LDLR_HUMAN	95 kDa	6	9	4	14	7	7	4	8	6	21	16	18
sp|P38606|VATA_HUMAN	68 kDa	8	5	7	10	7	4	5	13	11	9	9	9
sp|Q9UL46|PSME2_HUMAN	27 kDa	15	12	15	14	15	16	6	8	11	4	5	6
sp|O95994|AGR2_HUMAN	20 kDa	4	16	16	17	20	14	10	13	13	1	3	2
sp|P30086|PEBP1_HUMAN	21 kDa	11	11	12	10	12	14	9	8	16	7	7	8
sp|Q6PIU2|NCEH1_HUMAN	46 kDa	11	12	10	13	10	10	10	8	14	1	1	2
sp|P00491|PNPH_HUMAN	32 kDa	17	16	12	12	11	11	8	11	12	5	5	7
sp|P45974|UBP5_HUMAN	96 kDa	15	23	21	6	9	5	7	9	5	7	7	8
sp|Q14258|TRI25_HUMAN	71 kDa	15	13	11	5	7	6	10	6	4	11	8	11
sp|P05198|IF2A_HUMAN	36 kDa	18	11	16	9	14	13	11	13	5	5	2	1
sp|P24752|THIL_HUMAN	45 kDa	14	13	16	22	21	20	4	3	1	0	0	0
sp|P51572|BAP31_HUMAN	28 kDa	9	8	12	8	7	5	12	8	13	5	6	6
sp|O00232|PSD12_HUMAN	53 kDa	14	12	11	14	17	15	10	8	2	4	1	3
sp|P46939|UTRO_HUMAN	394 kDa	4	2	7	0	2	4	22	15	12	17	14	19
sp|P61225|RAP2B_HUMAN	21 kDa	2	1	1	5	5	4	12	10	8	33	39	32
sp|P29323|EPHB2_HUMAN	117 kDa	1	2	2	1	2	2	6	4	5	34	28	37
sp|P22626|ROA2_HUMAN	37 kDa	14	15	15	12	9	11	15	16	12	1	1	0
sp|P11233|RALA_HUMAN	24 kDa	0	1	0	3	4	3	11	13	20	24	34	24
sp|O43242|PSMD3_HUMAN	61 kDa	16	13	13	10	11	12	10	12	8	5	5	7
sp|P17174|AATC_HUMAN	46 kDa	12	10	11	10	12	11	9	10	18	2	3	8
sp|P12277|KCRB_HUMAN	43 kDa	9	17	20	9	11	11	13	11	13	5	6	7
sp|Q08211|DHX9_HUMAN	141 kDa	18	19	20	6	2	4	14	9	2	4	6	4
sp|Q16531|DDB1_HUMAN	127 kDa	15	14	18	5	5	7	9	8	12	1	5	3
sp|Q7L1Q6|BZW1_HUMAN	48 kDa	9	12	10	5	6	4	6	6	1	1	3	2
sp|P11498|PYC_HUMAN	130 kDa	13	15	12	28	25	21	4	3	0	0	0	0
sp|Q13443|ADAM9_HUMAN	91 kDa	4	5	7	10	10	3	10	8	12	19	22	24
sp|Q9UIQ6|LCAP_HUMAN	117 kDa	2	5	6	2	6	4	10	12	20	19	14	16
sp|P49588|SYAC_HUMAN	107 kDa	12	13	16	7	7	11	8	11	6	1	1	3
sp|Q00839|HNRPU_HUMAN	91 kDa	22	18	20	2	2	2	6	5	0	4	5	3
sp|P20618|PSB1_HUMAN	26 kDa	14	11	8	13	14	15	8	11	14	1	2	6
sp|Q8IVF2|AHNK2_HUMAN	617 kDa	9	31	36	0	5	2	3	3	1	1	0	1
sp|Q02218|ODO1_HUMAN	116 kDa	12	2	2	26	27	27	3	0	0	0	0	0
sp|P45880|VDAC2_HUMAN	32 kDa	14	1	0	26	21	23	9	14	8	0	0	0
sp|P24844|MYL9_HUMAN	20 kDa	11	16	14	0	12	8	13	13	10	0	0	0
sp|P60660|MYL6_HUMAN	17 kDa	13	12	19	6	8	11	12	8	10	8	3	6
sp|Q92973|TNPO1_HUMAN	102 kDa	12	14	7	6	4	7	8	9	2	2	1	3
sp|P49748|ACADV_HUMAN	70 kDa	13	14	12	22	21	24	3	5	1	0	0	0
sp|P01024|CO3_HUMAN	187 kDa	0	0	0	23	8	15	0	22	45	0	0	0
sp|P04792|HSPB1_HUMAN	23 kDa	11	12	11	9	10	14	9	14	8	5	3	7
sp|P62249|RS16_HUMAN	16 kDa	10	8	11	10	7	10	6	8	5	6	6	4
sp|P27105|STOM_HUMAN	32 kDa	1	1	0	6	4	0	9	7	19	29	29	30
sp|P34897|GLYM_HUMAN	56 kDa	9	11	10	23	18	20	4	3	2	0	0	0
sp|P30085|KCY_HUMAN	22 kDa	13	13	11	7	8	14	7	10	8	8	5	4
sp|P00441|SODC_HUMAN (+1)	16 kDa	9	5	11	7	7	10	10	13	13	5	2	4
sp|P17980|PRS6A_HUMAN	49 kDa	17	13	15	9	15	15	6	7	5	2	0	1
sp|O75695|XRP2_HUMAN	40 kDa	1	1	2	3	1	2	8	10	11	25	14	12
sp|P11234|RALB_HUMAN	23 kDa	1	0	1	2	2	2	9	8	16	22	31	22
sp|Q7L2H7|EIF3M_HUMAN	43 kDa	19	18	11	13	12	12	8	10	8	1	2	3
sp|P20340|RAB6A_HUMAN	24 kDa	4	4	3	5	4	4	6	8	8	13	13	9
sp|P30530|UFO_HUMAN	98 kDa	4	3	3	7	8	3	6	4	2	31	30	29
sp|P39656|OST48_HUMAN	51 kDa	13	8	7	15	11	13	11	13	17	2	2	1
sp|P18621|RL17_HUMAN	21 kDa	14	9	11	8	9	11	10	10	1	5	1	2
sp|O14672|ADA10_HUMAN	84 kDa	2	2	1	0	1	1	3	0	1	29	28	40
sp|P49591|SYSC_HUMAN	59 kDa	9	13	14	6	9	4	7	10	7	2	5	4
sp|P15153|RAC2_HUMAN	21 kDa	7	5	4	7	6	5	5	8	7	11	10	10
sp|P26373|RL13_HUMAN	24 kDa	12	8	8	5	9	6	5	5	2	4	2	3
sp|Q16543|CDC37_HUMAN	44 kDa	14	9	13	9	10	8	6	4	8	2	3	4
sp|P61020|RAB5B_HUMAN	24 kDa	3	4	6	1	2	2	7	9	12	22	19	19
sp|P47756|CAPZB_HUMAN	31 kDa	9	11	10	7	11	11	9	8	7	6	7	4
sp|P56537|IF6_HUMAN	27 kDa	14	13	11	12	10	11	12	11	6	9	7	8
sp|Q15417|CNN3_HUMAN	36 kDa	24	18	18	3	12	10	5	13	6	2	1	2
sp|O75051|PLXA2_HUMAN	211 kDa	0	1	0	1	2	1	4	4	4	29	32	26
sp|P12259|FA5_HUMAN	252 kDa	2	0	0	32	23	27	0	1	4	0	0	0
sp|O75874|IDHC_HUMAN	47 kDa	3	7	7	5	6	10	12	17	13	5	8	7
sp|P41091|IF2G_HUMAN	51 kDa	14	13	12	14	11	10	7	9	7	2	2	1
sp|P54136|SYRC_HUMAN	75 kDa	18	10	13	10	6	11	8	7	4	1	1	1
sp|O00186|STXB3_HUMAN	68 kDa	2	0	3	2	5	3	12	10	11	24	22	21
sp|Q13310|PABP4_HUMAN	71 kDa	18	16	18	7	11	6	6	5	4	4	0	2
sp|P30044|PRDX5_HUMAN	22 kDa	11	11	16	12	10	13	7	9	7	6	8	8
sp|Q9NQC3|RTN4_HUMAN	130 kDa	9	13	11	6	8	5	10	13	21	8	3	4
sp|Q06323|PSME1_HUMAN	29 kDa	13	11	14	16	9	13	4	3	4	1	1	1
sp|P51153|RAB13_HUMAN	23 kDa	3	0	3	3	4	5	8	6	7	15	14	17
sp|P52789|HXK2_HUMAN	102 kDa	10	18	13	5	6	5	4	5	0	2	1	1
sp|P20648|ATP4A_HUMAN	114 kDa	0	3	2	0	7	6	10	10	13	15	13	12
sp|O14818|PSA7_HUMAN	28 kDa	14	8	10	13	11	14	8	10	14	5	3	3
sp|O14908|GIPC1_HUMAN	36 kDa	4	5	4	5	7	5	11	8	5	27	24	21
sp|P54709|AT1B3_HUMAN	32 kDa	3	3	4	8	5	6	9	7	16	15	15	12
sp|P62241|RS8_HUMAN	24 kDa	13	11	11	8	8	10	6	7	4	4	6	4
sp|P33947|ERD22_HUMAN	24 kDa	3	6	3	14	7	8	14	14	16	15	13	12
sp|P37837|TALDO_HUMAN	38 kDa	10	6	6	6	3	4	9	7	11	4	1	3
sp|P36776|LONM_HUMAN	106 kDa	12	10	16	20	22	25	2	3	0	0	0	0
sp|Q14108|SCRB2_HUMAN	54 kDa	2	2	2	6	4	5	6	13	17	15	21	18
sp|O15118|NPC1_HUMAN	142 kDa	3	2	1	5	4	4	6	5	11	22	27	22
sp|P20339|RAB5A_HUMAN	24 kDa	4	7	4	1	2	5	6	6	8	17	13	18
sp|Q04446|GLGB_HUMAN	80 kDa	6	8	6	5	6	6	10	14	12	2	6	4
sp|P54577|SYYC_HUMAN	59 kDa	10	9	18	3	7	11	8	5	2	4	2	2
sp|Q9HDC9|APMAP_HUMAN	46 kDa	12	11	10	15	15	11	7	8	14	2	1	2
sp|P46781|RS9_HUMAN	23 kDa	8	5	7	8	7	10	8	7	5	4	3	4
sp|Q9NVA2|SEP11_HUMAN	49 kDa	5	6	7	5	6	5	12	10	17	4	2	6
sp|P25787|PSA2_HUMAN	26 kDa	13	13	14	15	15	11	6	10	16	2	2	3
sp|Q9NY33|DPP3_HUMAN	83 kDa	10	12	12	6	6	10	6	11	21	2	0	1
sp|P30040|ERP29_HUMAN	29 kDa	14	11	11	17	14	12	11	8	14	1	0	0
sp|Q13347|EIF3I_HUMAN	37 kDa	12	13	14	12	12	13	11	12	11	2	3	2
sp|P50453|SPB9_HUMAN	42 kDa	12	12	12	7	15	13	7	8	8	4	2	1
sp|O95466|FMNL1_HUMAN	122 kDa	3	0	1	1	1	2	5	7	2	32	28	25
sp|Q8N4C8|MINK1_HUMAN	150 kDa	0	0	0	0	0	0	0	1	0	22	31	28
sp|Q9HB71|CYBP_HUMAN	26 kDa	10	10	10	13	12	12	8	8	5	2	1	1
sp|P15121|ALDR_HUMAN	36 kDa	10	6	4	5	8	8	9	12	13	0	2	3
sp|ALBU_HUMAN| (+1)	69 kDa	0	0	0	19	14	11	0	0	7	12	1	11
sp|Q16658|FSCN1_HUMAN	55 kDa	4	7	12	5	5	7	10	12	6	4	6	6
sp|Q9Y639|NPTN_HUMAN	44 kDa	3	2	2	3	5	4	14	11	19	15	15	15
sp|Q9NVJ2|ARL8B_HUMAN	22 kDa	3	5	2	7	6	7	6	6	7	19	14	17
sp|Q92499|DDX1_HUMAN	82 kDa	17	16	14	7	6	6	6	9	2	2	5	3
sp|O14964|HGS_HUMAN	86 kDa	2	4	5	2	2	1	1	1	0	21	19	24
sp|Q14573|ITPR3_HUMAN	304 kDa	10	2	7	6	5	6	28	16	7	0	0	0
sp|Q15691|MARE1_HUMAN	30 kDa	14	16	14	7	12	8	3	3	5	2	2	2
sp|Q8NBI5|S43A3_HUMAN	55 kDa	2	1	1	3	2	2	4	3	2	11	12	7
sp|P54578|UBP14_HUMAN	56 kDa	13	14	10	8	10	11	7	8	5	0	1	2
sp|Q86UP2|KTN1_HUMAN	156 kDa	19	13	15	5	4	8	7	4	7	0	0	0
sp|P20810|ICAL_HUMAN	77 kDa	19	27	22	0	10	10	1	0	1	0	0	0
sp|P01112|RASH_HUMAN (+1)	21 kDa	0	2	0	0	0	0	13	10	8	25	20	22
sp|Q96A65|EXOC4_HUMAN	111 kDa	3	2	6	3	6	5	8	13	5	13	15	17
sp|Q96QD8|S38A2_HUMAN	56 kDa	5	5	6	9	8	8	6	6	10	24	19	22
sp|Q9H2G2|SLK_HUMAN	143 kDa	5	9	12	12	7	15	7	10	4	5	3	6
sp|P62277|RS13_HUMAN	17 kDa	8	6	7	5	5	8	6	9	6	5	2	1
sp|Q13045|FLII_HUMAN	145 kDa	17	23	12	5	7	4	8	6	1	0	0	0
sp|P30048|PRDX3_HUMAN	28 kDa	12	5	9	22	19	19	6	6	5	0	0	0
sp|P00387|NB5R3_HUMAN	34 kDa	13	10	11	9	8	7	11	13	7	4	5	4
sp|P43686|PRS6B_HUMAN	47 kDa	14	12	11	9	10	13	6	8	1	2	1	2
sp|Q9H3S7|PTN23_HUMAN	179 kDa	4	4	6	1	3	3	0	0	0	34	28	24
sp|P61604|CH10_HUMAN	11 kDa	14	9	8	17	12	14	3	3	4	0	0	0
sp|P67775|PP2AA_HUMAN	36 kDa	11	13	12	12	10	5	9	7	2	2	2	4
sp|P32969|RL9_HUMAN	22 kDa	15	12	12	14	11	12	6	6	6	1	2	2
sp|Q15008|PSMD6_HUMAN	46 kDa	9	10	7	9	14	7	10	11	11	2	1	2
sp|P13804|ETFA_HUMAN	35 kDa	8	14	9	16	18	15	8	9	2	0	0	0
sp|Q12929|EPS8_HUMAN	92 kDa	0	0	0	0	0	0	6	6	2	33	40	32
sp|P13646|K1C13_HUMAN	50 kDa	0	0	0	0	6	12	0	0	11	0	0	0
sp|P19013|K2C4_HUMAN	56 kDa	0	0	0	0	0	10	0	0	0	0	0	0
sp|Q70J99|UN13D_HUMAN	123 kDa	11	10	12	6	12	12	9	8	6	6	7	4
sp|Q9UGI8|TES_HUMAN	48 kDa	9	10	11	5	9	6	7	7	4	2	3	3
sp|Q96J02|ITCH_HUMAN	103 kDa	2	0	2	3	4	3	1	2	0	32	25	31
sp|O95239|KIF4A_HUMAN	140 kDa	1	2	2	15	24	21	15	10	0	0	0	0
sp|Q9Y376|CAB39_HUMAN	40 kDa	3	4	4	5	3	4	9	6	10	19	14	12
sp|Q02543|RL18A_HUMAN	21 kDa	7	5	6	8	7	5	5	3	2	2	2	3
sp|Q6P1M3|L2GL2_HUMAN	113 kDa	0	0	0	0	0	0	6	10	6	25	25	26
sp|P23381|SYWC_HUMAN	53 kDa	10	9	10	7	8	6	12	13	12	9	6	4
sp|Q99808|S29A1_HUMAN	50 kDa	5	5	3	5	5	4	9	6	11	17	17	15
sp|A0FGR8|ESYT2_HUMAN	102 kDa	6	8	8	3	5	5	19	20	18	2	5	4
sp|Q99816|TS101_HUMAN	44 kDa	1	2	4	3	4	5	3	2	2	22	23	21
sp|Q8IWT6|LRC8A_HUMAN	94 kDa	2	1	1	1	2	1	13	12	12	27	28	17
sp|P00505|AATM_HUMAN	48 kDa	8	9	8	16	12	14	4	5	11	0	0	0
sp|Q96S97|MYADM_HUMAN	35 kDa	2	2	2	14	7	10	14	9	7	18	12	11
sp|P01111|RASN_HUMAN	21 kDa	4	3	3	3	2	3	11	8	7	24	19	22
sp|P36269|GGT5_HUMAN	62 kDa	1	2	1	1	1	3	5	11	17	21	24	19
sp|Q9HAV0|GBB4_HUMAN	38 kDa	0	0	0	7	0	0	12	9	10	19	14	11
sp|P62269|RS18_HUMAN	18 kDa	10	9	10	8	8	8	7	8	5	5	3	2
sp|P50281|MMP14_HUMAN	66 kDa	4	2	2	9	6	7	2	2	7	15	15	13
sp|Q15436|SC23A_HUMAN	86 kDa	11	18	12	5	4	4	6	8	2	5	5	1
sp|P43034|LIS1_HUMAN	47 kDa	9	8	10	10	11	8	8	5	4	1	2	1
sp|Q6P9B6|MEAK7_HUMAN	51 kDa	2	2	3	1	3	5	11	13	6	26	21	19
sp|Q53GQ0|DHB12_HUMAN	34 kDa	10	9	10	10	7	7	13	12	12	0	1	1
sp|P17931|LEG3_HUMAN	26 kDa	6	5	5	7	6	7	6	6	11	8	7	9
sp|Q92542|NICA_HUMAN	78 kDa	2	1	2	7	2	5	9	7	8	20	19	13
sp|Q53EZ4|CEP55_HUMAN	54 kDa	3	3	3	9	9	8	3	3	0	20	22	18
sp|Q9P2J5|SYLC_HUMAN	134 kDa	15	12	13	9	10	15	8	8	0	1	0	1
sp|P62495|ERF1_HUMAN	49 kDa	11	12	11	7	8	10	8	11	8	2	3	4
sp|Q9Y3F4|STRAP_HUMAN	38 kDa	9	11	11	6	7	8	9	9	8	2	1	0
sp|P12004|PCNA_HUMAN	29 kDa	12	15	14	6	4	5	6	5	2	1	0	2
sp|Q14203|DCTN1_HUMAN	142 kDa	9	12	12	9	15	8	6	9	6	0	1	1
sp|P27635|RL10_HUMAN	25 kDa	12	13	11	12	11	10	8	7	0	4	0	4
sp|O43399|TPD54_HUMAN	22 kDa	11	14	13	2	12	10	4	4	7	2	2	3
sp|P62906|RL10A_HUMAN	25 kDa	9	11	11	13	6	11	7	3	2	0	0	1
sp|Q9Y3L5|RAP2C_HUMAN	21 kDa	2	0	0	0	0	0	11	8	7	25	25	30
sp|Q27J81|INF2_HUMAN	136 kDa	9	12	13	2	8	4	6	7	6	12	9	12
sp|Q96C19|EFHD2_HUMAN	27 kDa	8	8	9	3	7	5	5	6	7	1	5	2
sp|P60900|PSA6_HUMAN	27 kDa	11	12	13	14	9	12	7	8	12	0	1	1
sp|O60841|IF2P_HUMAN	139 kDa	13	13	9	5	8	11	8	3	4	0	0	0
sp|O15143|ARC1B_HUMAN	41 kDa	7	7	7	7	8	10	9	11	8	6	5	3
sp|P30566|PUR8_HUMAN	55 kDa	10	10	8	7	9	11	7	8	10	5	2	4
sp|P49773|HINT1_HUMAN	14 kDa	11	8	9	9	8	10	7	7	6	5	3	3
sp|O60884|DNJA2_HUMAN	46 kDa	10	7	5	3	5	6	5	4	2	15	13	15
sp|P58335|ANTR2_HUMAN	54 kDa	2	2	1	3	5	4	5	8	11	19	20	18
sp|Q14160|SCRIB_HUMAN	175 kDa	1	2	0	0	2	2	6	10	7	21	20	19
sp|Q13641|TPBG_HUMAN	46 kDa	0	1	0	3	2	2	9	8	13	14	23	18
sp|P29692|EF1D_HUMAN	31 kDa	11	17	11	8	6	7	6	5	6	0	0	0
sp|P13473|LAMP2_HUMAN	45 kDa	3	4	4	5	4	5	5	8	12	18	14	12
sp|Q9Y265|RUVB1_HUMAN	50 kDa	13	10	14	8	9	7	10	7	5	4	3	4
sp|P09960|LKHA4_HUMAN	69 kDa	9	11	11	6	6	5	6	11	14	1	2	4
sp|O00231|PSD11_HUMAN	47 kDa	8	10	11	6	9	11	5	4	0	1	0	1
sp|O15371|EIF3D_HUMAN	64 kDa	20	16	11	5	7	7	5	5	2	0	0	0
sp|P11279|LAMP1_HUMAN	45 kDa	3	5	3	5	4	4	6	5	6	15	14	16
sp|P17812|PYRG1_HUMAN	67 kDa	10	11	10	10	10	13	7	9	2	5	3	2
sp|P49902|5NTC_HUMAN	65 kDa	7	10	8	7	7	8	9	10	11	1	2	2
sp|Q92734|TFG_HUMAN	43 kDa	6	9	7	0	3	3	2	2	5	18	20	22
sp|Q7Z2W4|ZCCHV_HUMAN	101 kDa	7	1	3	0	3	3	6	5	2	25	21	21
sp|P55011|S12A2_HUMAN	131 kDa	1	0	0	0	3	0	1	1	1	18	31	38
sp|Q08380|LG3BP_HUMAN	65 kDa	3	3	2	3	3	3	5	8	12	15	17	17
sp|O00764|PDXK_HUMAN	35 kDa	3	13	6	7	6	5	12	12	10	6	7	6
sp|Q99439|CNN2_HUMAN	34 kDa	12	9	10	3	7	6	6	6	4	4	2	6
sp|P61619|S61A1_HUMAN	52 kDa	3	5	5	14	7	8	12	10	7	1	2	1
sp|Q99733|NP1L4_HUMAN	43 kDa	12	12	10	7	19	13	6	9	8	1	1	0
sp|Q658P3|STEA3_HUMAN	55 kDa	0	0	2	5	1	2	8	8	11	18	20	19
sp|P23458|JAK1_HUMAN	133 kDa	1	0	0	2	2	2	2	3	4	28	31	25
sp|P30154|2AAB_HUMAN	66 kDa	9	11	11	0	0	0	0	0	0	6	6	6
sp|P61313|RL15_HUMAN	24 kDa	7	7	7	6	7	6	6	6	7	5	5	4
sp|P42892|ECE1_HUMAN	87 kDa	3	3	2	6	3	5	4	7	12	12	10	16
sp|Q96CW1|AP2M1_HUMAN	50 kDa	3	3	4	5	2	2	8	9	2	4	5	3
sp|O15372|EIF3H_HUMAN	40 kDa	14	10	8	10	11	11	8	6	7	1	0	0
sp|P50416|CPT1A_HUMAN	88 kDa	10	9	10	14	12	11	9	7	1	0	1	0
sp|P07947|YES_HUMAN	61 kDa	0	0	0	0	0	1	5	3	4	18	14	20
sp|P59998|ARPC4_HUMAN	20 kDa	5	5	5	10	6	4	11	10	8	6	5	7
sp|Q9BR76|COR1B_HUMAN	54 kDa	6	9	7	5	8	5	7	7	7	4	6	3
sp|Q01970|PLCB3_HUMAN	139 kDa	2	1	3	1	0	5	10	10	10	15	14	17
sp|P38919|IF4A3_HUMAN	47 kDa	12	10	9	0	5	5	6	7	4	6	5	3
sp|O43491|E41L2_HUMAN	113 kDa	3	1	2	0	2	0	9	6	7	9	16	16
sp|P24534|EF1B_HUMAN	25 kDa	10	11	16	9	9	7	2	1	1	0	0	0
sp|P09622|DLDH_HUMAN	54 kDa	9	7	6	19	17	15	4	2	5	0	0	0
sp|P61019|RAB2A_HUMAN	24 kDa	4	5	5	7	6	8	11	12	11	7	12	9
sp|Q9NR31|SAR1A_HUMAN	22 kDa	8	9	11	6	5	4	11	6	4	7	3	3
sp|P48637|GSHB_HUMAN	52 kDa	7	9	9	6	9	7	6	4	10	2	5	2
sp|Q13404|UB2V1_HUMAN	16 kDa	9	9	7	3	6	4	5	2	5	7	3	3
sp|Q99714|HCD2_HUMAN	27 kDa	12	10	10	22	15	18	5	4	0	0	0	0
sp|O00303|EIF3F_HUMAN	38 kDa	10	7	9	9	7	12	7	7	4	2	1	2
sp|O60506|HNRPQ_HUMAN	70 kDa	17	13	16	3	5	8	6	5	1	1	1	1
sp|P22695|QCR2_HUMAN	48 kDa	9	0	0	21	24	29	5	3	4	0	0	0
sp|P68036|UB2L3_HUMAN	18 kDa	11	8	10	10	8	10	6	9	8	4	6	3
sp|P32455|GBP1_HUMAN	68 kDa	3	9	10	2	7	11	7	7	10	5	3	2
sp|P30050|RL12_HUMAN	18 kDa	9	8	7	7	5	5	8	6	7	0	2	1
sp|Q13283|G3BP1_HUMAN	52 kDa	16	12	12	5	7	8	6	5	5	1	0	0
sp|Q16836|HCDH_HUMAN	34 kDa	8	11	11	16	11	15	4	5	5	0	0	0
sp|P31943|HNRH1_HUMAN	49 kDa	10	9	10	3	3	5	7	6	5	4	5	4
sp|P36507|MP2K2_HUMAN	44 kDa	7	7	7	2	8	8	6	7	2	4	6	4
sp|O00429|DNM1L_HUMAN	82 kDa	14	18	12	5	7	12	5	6	4	1	0	0
sp|Q15382|RHEB_HUMAN	20 kDa	4	2	5	6	4	3	6	4	6	11	17	9
sp|Q99879|H2B1M_HUMAN	14 kDa	6	3	2	9	14	16	6	4	4	4	3	9
sp|P78344|IF4G2_HUMAN	102 kDa	11	9	7	5	1	2	5	5	1	2	1	2
sp|P16949|STMN1_HUMAN	17 kDa	14	11	19	1	9	7	1	0	2	0	0	0
sp|Q12931|TRAP1_HUMAN	80 kDa	12	9	14	9	12	12	4	4	0	0	0	0
sp|Q14103|HNRPD_HUMAN	38 kDa	12	9	11	5	3	4	6	6	4	2	1	1
sp|Q9UQB8|BAIP2_HUMAN	61 kDa	1	2	4	1	1	0	3	3	4	25	16	19
sp|Q92900|RENT1_HUMAN	124 kDa	14	13	10	3	4	3	7	3	2	0	1	1
sp|P12931|SRC_HUMAN	60 kDa	0	0	0	1	0	1	4	3	4	19	21	20
sp|O96008|TOM40_HUMAN	38 kDa	13	0	0	27	21	23	5	3	5	0	0	0
sp|P42356|PI4KA_HUMAN	237 kDa	0	0	0	0	0	0	9	10	6	20	17	22
sp|P53004|BIEA_HUMAN	33 kDa	5	9	5	8	6	7	8	10	13	5	6	7
sp|Q9UNF1|MAGD2_HUMAN	65 kDa	8	11	16	3	8	8	6	5	4	4	2	3
sp|P13987|CD59_HUMAN	14 kDa	3	2	3	9	5	5	7	10	13	13	16	15
sp|P62333|PRS10_HUMAN	44 kDa	9	9	9	5	7	7	7	9	5	4	1	2
sp|Q8TCT9|HM13_HUMAN	41 kDa	3	5	7	9	5	8	9	9	5	1	1	1
sp|Q9Y5K6|CD2AP_HUMAN	71 kDa	9	9	6	1	7	8	2	0	1	11	12	13
sp|Q15021|CND1_HUMAN	157 kDa	11	15	11	2	8	7	5	3	0	0	0	0
sp|P54920|SNAA_HUMAN	33 kDa	6	5	7	6	5	5	6	6	6	13	14	10
sp|P08708|RS17_HUMAN	16 kDa	14	10	11	3	7	6	10	6	6	4	2	4
sp|Q96AP7|ESAM_HUMAN	41 kDa	3	4	3	1	5	2	4	4	6	20	20	19
sp|P11717|MPRI_HUMAN	274 kDa	9	6	11	5	5	2	1	1	2	5	2	6
sp|Q8TEX9|IPO4_HUMAN	119 kDa	11	11	11	7	6	10	7	6	2	2	2	2
sp|P28066|PSA5_HUMAN	26 kDa	10	9	9	7	10	8	4	3	6	1	1	2
sp|P84095|RHOG_HUMAN	21 kDa	4	3	4	1	4	3	8	7	4	17	14	15
sp|Q9Y5S2|MRCKB_HUMAN	194 kDa	0	1	0	1	1	1	1	3	2	26	23	24
sp|Q96PU5|NED4L_HUMAN	112 kDa	3	0	1	0	1	0	2	2	0	27	24	22
sp|Q16401|PSMD5_HUMAN	56 kDa	10	7	9	8	8	11	6	5	6	4	3	3
sp|P52566|GDIR2_HUMAN	23 kDa	6	8	7	3	3	3	11	8	12	9	8	8
sp|P54727|RD23B_HUMAN	43 kDa	10	9	16	3	8	6	2	2	4	1	2	2
sp|Q96N66|MBOA7_HUMAN	53 kDa	7	3	5	9	6	8	11	11	11	1	0	2
sp|P18084|ITB5_HUMAN	88 kDa	0	1	1	2	0	1	5	5	10	18	20	22
sp|P55196|AFAD_HUMAN	207 kDa	1	0	0	2	0	0	6	3	6	20	19	15
sp|P49720|PSB3_HUMAN	23 kDa	8	10	7	8	8	10	6	7	12	0	1	0
sp|Q9UBF2|COPG2_HUMAN	98 kDa	9	12	13	2	3	6	8	3	2	0	0	1
sp|Q99798|ACON_HUMAN	85 kDa	8	9	8	15	11	10	3	5	4	0	0	0
sp|P05362|ICAM1_HUMAN	58 kDa	0	0	0	0	0	0	6	22	27	7	15	11
sp|P33778|H2B1B_HUMAN	14 kDa	0	0	0	7	12	16	6	3	0	0	5	7
sp|Q9BZG1|RAB34_HUMAN	29 kDa	3	2	2	3	4	5	6	9	8	19	13	12
sp|P05161|ISG15_HUMAN	18 kDa	6	7	7	5	5	3	7	6	4	12	9	9
sp|P31153|METK2_HUMAN	44 kDa	5	8	8	7	6	5	6	10	7	1	1	2
sp|O43143|DHX15_HUMAN	91 kDa	12	16	11	0	0	1	5	6	1	1	1	0
sp|Q13177|PAK2_HUMAN	58 kDa	14	13	11	2	8	7	6	6	4	4	5	1
sp|Q12846|STX4_HUMAN	34 kDa	2	0	1	1	3	3	8	8	12	20	25	17
sp|P62753|RS6_HUMAN	29 kDa	14	10	11	7	6	5	6	6	0	0	1	0
sp|Q07021|C1QBP_HUMAN	31 kDa	9	9	10	19	16	16	5	5	5	0	0	0
sp|O75534|CSDE1_HUMAN	89 kDa	9	8	11	2	4	4	5	2	1	0	0	0
sp|P22307|SCP2_HUMAN	59 kDa	3	14	9	10	12	11	4	3	2	0	0	0
sp|P62841|RS15_HUMAN	17 kDa	11	14	10	7	6	10	5	4	0	0	0	0
sp|P16422|EPCAM_HUMAN	35 kDa	0	0	0	0	0	0	5	3	2	15	27	31
sp|P01116|RASK_HUMAN	22 kDa	0	2	0	0	0	2	11	8	0	19	13	18
sp|P54764|EPHA4_HUMAN	110 kDa	0	0	0	1	0	0	1	0	1	9	8	11
sp|Q96BM9|ARL8A_HUMAN	21 kDa	3	4	2	5	5	4	6	5	5	12	12	12
sp|P62942|FKB1A_HUMAN	12 kDa	7	9	6	7	7	5	6	5	8	8	6	7
sp|Q07960|RHG01_HUMAN	50 kDa	9	11	12	6	8	8	3	3	2	1	2	1
sp|Q13620|CUL4B_HUMAN	104 kDa	7	12	9	2	3	3	6	7	4	4	0	1
sp|P23588|IF4B_HUMAN	69 kDa	9	12	11	0	5	4	3	4	5	1	0	1
sp|P10644|KAP0_HUMAN	43 kDa	5	5	7	6	7	8	7	6	5	7	5	7
sp|Q9BTU6|P4K2A_HUMAN	54 kDa	1	2	1	1	1	2	4	6	6	22	20	17
sp|P18031|PTN1_HUMAN	50 kDa	14	13	13	3	4	2	6	8	4	1	1	0
sp|Q969P0|IGSF8_HUMAN	65 kDa	0	0	0	0	0	0	0	0	1	24	30	30
sp|Q07020|RL18_HUMAN	22 kDa	9	6	7	7	7	6	4	4	4	4	3	3
sp|O76094|SRP72_HUMAN	75 kDa	13	13	13	2	6	4	7	6	4	2	3	2
sp|Q16539|MK14_HUMAN	41 kDa	9	8	9	7	5	4	7	4	5	4	3	1
sp|P62280|RS11_HUMAN	18 kDa	9	9	8	3	4	4	3	6	2	2	2	4
sp|P62195|PRS8_HUMAN	46 kDa	11	8	10	5	8	6	6	4	2	0	0	0
sp|Q9UKE5|TNIK_HUMAN	155 kDa	0	0	0	0	0	0	0	0	0	12	14	16
sp|P31949|S10AB_HUMAN	12 kDa	3	4	5	5	6	6	7	10	5	6	5	6
sp|Q14444|CAPR1_HUMAN	78 kDa	10	12	14	8	9	6	6	3	6	0	0	0
sp|P04181|OAT_HUMAN	49 kDa	9	10	10	17	15	14	3	2	0	0	0	0
sp|P51665|PSMD7_HUMAN	37 kDa	8	5	6	12	10	11	6	7	7	2	2	1
sp|Q9UJU6|DBNL_HUMAN	48 kDa	10	9	10	3	9	7	9	9	7	1	2	2
sp|Q9UHB9|SRP68_HUMAN	71 kDa	11	12	7	5	5	5	5	6	4	1	1	0
sp|P28074|PSB5_HUMAN	28 kDa	10	9	8	5	9	8	5	4	12	0	0	1
sp|Q8NC51|PAIRB_HUMAN	45 kDa	14	10	14	2	6	6	2	3	2	0	0	0
sp|P05455|LA_HUMAN	47 kDa	16	13	15	0	2	1	4	1	1	0	0	0
sp|Q9NSE4|SYIM_HUMAN	114 kDa	7	9	8	17	15	11	2	1	0	0	0	0
sp|P09471|GNAO_HUMAN	40 kDa	0	0	0	0	0	0	8	0	11	20	19	18
sp|Q8N5I2|ARRD1_HUMAN	46 kDa	0	0	0	0	0	0	0	0	0	32	28	29
sp|P10114|RAP2A_HUMAN	21 kDa	0	0	0	0	0	0	0	0	0	22	22	24
sp|O95747|OXSR1_HUMAN	58 kDa	5	5	5	3	4	4	6	5	6	5	6	7
sp|Q9Y3A5|SBDS_HUMAN	29 kDa	4	8	7	6	5	8	3	5	5	4	2	3
sp|Q8TAA9|VANG1_HUMAN	60 kDa	2	1	1	5	4	5	3	5	5	18	20	16
sp|Q8NE71|ABCF1_HUMAN	96 kDa	14	12	13	5	4	5	4	4	2	1	1	1
sp|P56192|SYMC_HUMAN	101 kDa	9	13	11	5	7	6	8	8	0	0	0	0
sp|Q01973|ROR1_HUMAN	104 kDa	0	0	0	1	0	0	0	0	0	25	22	22
sp|Q06124|PTN11_HUMAN	68 kDa	9	9	5	2	4	3	3	4	4	6	5	3
sp|P60903|S10AA_HUMAN	11 kDa	3	3	6	3	3	5	8	8	14	9	10	7
sp|Q06481|APLP2_HUMAN	87 kDa	7	5	5	7	11	7	4	3	2	4	3	9
sp|P50914|RL14_HUMAN	23 kDa	9	8	6	8	7	7	6	4	2	2	3	3
sp|P62851|RS25_HUMAN	14 kDa	10	4	7	5	5	5	6	2	1	1	2	1
sp|Q93008|USP9X_HUMAN	290 kDa	7	8	7	3	4	5	6	9	1	0	1	0
sp|Q9H2U2|IPYR2_HUMAN	38 kDa	7	7	9	9	8	10	6	5	5	0	0	0
sp|Q96PY5|FMNL2_HUMAN	123 kDa	0	0	0	0	0	0	3	2	4	15	16	12
sp|P00568|KAD1_HUMAN	22 kDa	7	9	8	2	6	4	6	7	2	2	2	3
sp|Q08209|PP2BA_HUMAN	59 kDa	6	6	4	1	2	4	1	4	5	4	2	2
sp|O00154|BACH_HUMAN	42 kDa	9	7	7	8	5	5	6	7	6	4	2	3
sp|Q03169|TNAP2_HUMAN	73 kDa	1	2	2	1	0	0	6	4	1	18	14	17
sp|O75844|FACE1_HUMAN	55 kDa	6	5	6	8	6	6	9	5	8	1	0	0
sp|Q9UHR4|BI2L1_HUMAN	57 kDa	2	2	2	0	1	0	2	3	5	19	20	17
sp|Q6NUK1|SCMC1_HUMAN	53 kDa	8	0	0	13	22	17	6	2	2	0	0	0
sp|P30043|BLVRB_HUMAN	22 kDa	3	8	7	5	4	4	7	7	6	7	6	4
sp|P52306|GDS1_HUMAN	66 kDa	7	9	9	6	6	6	6	8	1	2	1	3
sp|Q9BXJ9|NAA15_HUMAN	101 kDa	5	10	8	9	5	6	6	6	1	2	1	0
sp|Q9NTJ5|SAC1_HUMAN	67 kDa	4	5	3	6	6	4	10	7	5	0	0	0
sp|P31040|SDHA_HUMAN	73 kDa	11	2	3	20	14	15	1	2	1	0	0	0
sp|Q7Z794|K2C1B_HUMAN	62 kDa	0	0	0	6	0	0	0	0	13	9	5	7
sp|O43747|AP1G1_HUMAN	91 kDa	5	7	5	5	4	3	6	6	2	5	2	6
sp|P46459|NSF_HUMAN	83 kDa	4	5	4	2	2	4	5	6	2	5	3	4
sp|Q96FW1|OTUB1_HUMAN	31 kDa	8	7	8	6	6	10	7	8	6	2	3	2
sp|P40763|STAT3_HUMAN	88 kDa	9	13	6	7	6	6	8	8	1	2	2	1
sp|Q15056|IF4H_HUMAN	27 kDa	8	7	8	0	7	3	1	2	0	4	3	3
sp|P07948|LYN_HUMAN	59 kDa	0	1	1	0	0	1	3	1	1	15	15	17
sp|P62263|RS14_HUMAN	16 kDa	9	13	11	7	9	11	6	7	2	0	0	0
sp|P46060|RAGP1_HUMAN	64 kDa	12	13	9	3	8	7	6	5	2	1	0	0
sp|Q13409|DC1I2_HUMAN	71 kDa	9	8	9	6	8	7	3	4	2	0	0	0
sp|P49915|GUAA_HUMAN	77 kDa	20	16	17	0	1	0	5	4	0	0	1	1
sp|P54886|P5CS_HUMAN	87 kDa	10	1	2	21	19	21	0	0	0	0	0	0
sp|P22061|PIMT_HUMAN	25 kDa	8	5	8	5	5	3	6	3	5	6	6	7
sp|P61088|UBE2N_HUMAN	17 kDa	6	5	7	6	5	8	3	4	4	6	6	8
sp|Q9BWD1|THIC_HUMAN	41 kDa	6	6	7	7	7	8	6	6	6	4	5	3
sp|O76003|GLRX3_HUMAN	37 kDa	8	9	10	7	6	10	4	8	4	2	2	3
sp|Q16851|UGPA_HUMAN	57 kDa	7	5	7	8	7	8	4	6	6	1	2	2
sp|O14787|TNPO2_HUMAN	101 kDa	3	7	2	1	2	3	3	5	2	1	0	0
sp|P62829|RL23_HUMAN	15 kDa	10	10	6	5	4	5	5	3	0	0	0	2
sp|P29972|AQP1_HUMAN	29 kDa	0	0	0	5	3	3	5	9	10	6	10	9
sp|Q9H4G0|E41L1_HUMAN	99 kDa	0	3	1	0	0	0	7	7	1	12	12	18
sp|Q9Y6E0|STK24_HUMAN	49 kDa	4	5	4	3	2	3	5	7	4	9	10	9
sp|Q9H3Z4|DNJC5_HUMAN	22 kDa	3	2	2	2	2	3	5	5	8	9	16	13
sp|O60701|UGDH_HUMAN	55 kDa	7	6	7	2	4	3	10	8	2	2	3	7
sp|Q14247|SRC8_HUMAN	62 kDa	7	9	7	1	7	5	2	1	1	0	3	0
sp|A0AVT1|UBA6_HUMAN	118 kDa	9	9	10	5	4	1	6	3	0	0	0	0
sp|P60891|PRPS1_HUMAN	35 kDa	9	9	11	6	8	5	5	3	0	0	0	0
sp|Q9Y446|PKP3_HUMAN	87 kDa	0	0	0	1	0	0	1	1	1	18	25	24
sp|Q9P2B2|FPRP_HUMAN	99 kDa	0	0	0	0	0	0	0	0	0	0	34	45
sp|P49257|LMAN1_HUMAN	58 kDa	5	4	5	0	2	2	6	2	5	6	6	9
sp|Q9BVK6|TMED9_HUMAN	27 kDa	3	2	2	3	1	1	6	6	8	4	5	2
sp|P62244|RS15A_HUMAN	15 kDa	6	9	6	3	5	6	6	4	1	1	2	1
sp|P28070|PSB4_HUMAN	29 kDa	7	7	7	9	8	11	4	4	8	1	2	1
sp|O95833|CLIC3_HUMAN	27 kDa	0	4	3	1	2	1	10	9	7	9	7	9
sp|Q9NQW6|ANLN_HUMAN	124 kDa	7	6	5	2	3	4	11	8	1	1	1	0
sp|CYC_HUMAN| (+1)	12 kDa	10	11	6	13	9	11	2	2	4	1	1	1
sp|Q92783|STAM1_HUMAN	59 kDa	3	4	5	3	3	1	1	1	0	14	17	17
sp|P19623|SPEE_HUMAN	34 kDa	11	11	7	2	4	4	6	8	2	2	2	0
sp|Q8WWI5|CTL1_HUMAN	73 kDa	0	1	0	1	2	2	3	4	5	17	17	19
sp|Q14156|EFR3A_HUMAN	93 kDa	0	0	0	2	2	1	6	8	6	14	13	13
sp|O95347|SMC2_HUMAN	136 kDa	11	9	12	2	8	6	6	2	0	0	0	0
sp|Q8N3E9|PLCD3_HUMAN	89 kDa	0	0	0	0	2	1	10	8	5	20	19	18
sp|Q9NVD7|PARVA_HUMAN	42 kDa	5	4	5	6	8	5	6	6	7	7	7	8
sp|P17252|KPCA_HUMAN	77 kDa	3	4	2	1	4	5	11	11	7	6	7	6
sp|O94760|DDAH1_HUMAN	31 kDa	7	6	4	5	2	1	10	3	8	6	5	6
sp|Q96HC4|PDLI5_HUMAN	64 kDa	12	9	7	2	8	4	4	4	1	4	1	1
sp|Q5VW32|BROX_HUMAN	46 kDa	2	4	3	1	1	0	1	2	1	18	22	18
sp|P20290|BTF3_HUMAN	22 kDa	14	9	13	6	7	11	6	5	5	0	0	0
sp|O60763|USO1_HUMAN	108 kDa	9	9	11	1	3	3	5	6	6	0	0	0
sp|Q96AG4|LRC59_HUMAN	35 kDa	12	9	8	1	3	6	5	4	2	2	1	2
sp|Q9NPQ8|RIC8A_HUMAN	60 kDa	9	8	3	3	7	5	8	6	2	2	7	3
sp|P60033|CD81_HUMAN	26 kDa	3	4	2	5	3	4	2	3	2	11	21	25
sp|P52888|THOP1_HUMAN	79 kDa	8	4	7	1	2	1	6	5	2	2	3	1
sp|P62917|RL8_HUMAN	28 kDa	10	9	10	7	3	4	6	4	1	1	1	1
sp|P08581|MET_HUMAN	156 kDa	2	1	1	2	1	1	1	1	1	24	22	18
sp|Q8NBQ5|DHB11_HUMAN	33 kDa	4	6	6	5	3	4	6	10	7	0	1	1
sp|P46782|RS5_HUMAN	23 kDa	9	7	9	3	3	4	6	4	2	0	0	1
sp|Q99436|PSB7_HUMAN	30 kDa	11	7	6	7	6	8	3	3	5	0	0	0
sp|Q9NYU2|UGGG1_HUMAN	177 kDa	3	9	7	12	7	7	6	6	8	0	0	0
sp|P09429|HMGB1_HUMAN	25 kDa	16	11	15	1	2	1	1	1	2	0	0	0
sp|Q15058|KIF14_HUMAN	186 kDa	0	0	0	14	17	15	9	8	0	0	0	0
sp|P18433|PTPRA_HUMAN	91 kDa	0	0	0	0	0	0	3	4	2	21	19	21
sp|Q92945|FUBP2_HUMAN	73 kDa	20	16	15	0	0	0	0	0	0	0	0	0
sp|O75436|VP26A_HUMAN	38 kDa	5	5	3	3	5	4	8	6	5	4	3	2
sp|Q15363|TMED2_HUMAN	23 kDa	8	7	5	3	2	1	4	3	5	7	2	2
sp|Q99805|TM9S2_HUMAN	76 kDa	5	2	7	1	2	2	4	3	2	11	10	12
sp|Q9NQ84|GPC5C_HUMAN	48 kDa	0	1	0	1	1	2	1	3	6	21	22	18
sp|P42765|THIM_HUMAN	42 kDa	7	6	8	12	11	8	2	4	1	0	0	0
sp|Q9Y6N5|SQOR_HUMAN	50 kDa	3	5	6	15	15	14	3	1	1	0	0	0
sp|P43304|GPDM_HUMAN	81 kDa	7	6	8	16	17	14	2	1	1	0	0	0
sp|O00194|RB27B_HUMAN	25 kDa	0	2	0	0	0	3	6	10	10	11	13	15
sp|Q9UJZ1|STML2_HUMAN	39 kDa	12	1	0	14	18	20	4	3	2	0	0	0
sp|Q13263|TIF1B_HUMAN	89 kDa	20	13	13	0	0	0	2	1	0	0	0	0
sp|Q9BTM1|H2AJ_HUMAN	14 kDa	3	3	2	6	10	8	4	5	4	5	7	7
sp|P22059|OSBP1_HUMAN	89 kDa	2	1	3	1	1	0	7	7	6	2	3	2
sp|P30520|PURA2_HUMAN	50 kDa	10	5	10	5	5	5	6	5	5	5	2	1
sp|P12955|PEPD_HUMAN	55 kDa	7	4	5	7	4	5	3	5	7	2	1	2
sp|P46783|RS10_HUMAN	19 kDa	9	9	7	2	2	2	3	4	4	1	1	1
sp|P0DP23|CALM1_HUMAN (+2)	17 kDa	3	2	10	0	1	3	6	5	10	8	8	7
sp|P62888|RL30_HUMAN	13 kDa	8	8	6	5	4	5	6	4	1	2	0	0
sp|P39019|RS19_HUMAN	16 kDa	9	9	7	1	5	5	5	4	4	0	0	0
sp|O14578|CTRO_HUMAN	231 kDa	0	0	0	9	12	13	15	8	0	0	0	0
sp|P68400|CSK21_HUMAN	45 kDa	7	5	3	8	7	6	6	5	5	5	3	6
sp|Q14738|2A5D_HUMAN	70 kDa	10	6	6	6	6	7	5	6	4	4	3	3
sp|P12081|HARS1_HUMAN (+1)	57 kDa	11	9	7	6	7	10	2	2	4	1	1	1
sp|Q9H4A4|AMPB_HUMAN	73 kDa	9	9	6	7	4	7	6	4	6	1	3	1
sp|P53992|SC24C_HUMAN	118 kDa	7	5	7	1	2	1	5	3	5	4	5	3
sp|P15941|MUC1_HUMAN	122 kDa	0	1	2	1	2	1	1	8	7	18	16	16
sp|P10586|PTPRF_HUMAN	213 kDa	2	2	1	8	2	4	0	1	0	18	19	21
sp|P31930|QCR1_HUMAN	53 kDa	7	0	0	10	15	10	7	2	2	0	0	0
sp|P62805|H4_HUMAN	11 kDa	2	2	2	5	9	11	3	6	2	4	6	6
sp|Q9UNF0|PACN2_HUMAN	56 kDa	3	5	3	1	3	4	4	4	4	4	5	4
sp|P49189|AL9A1_HUMAN	54 kDa	5	5	8	6	6	5	3	2	2	1	1	2
sp|P53801|PTTG_HUMAN	20 kDa	1	1	1	1	1	1	1	2	4	5	13	12
sp|P47755|CAZA2_HUMAN	33 kDa	5	5	5	6	5	7	8	7	8	5	2	7
sp|Q9NZ01|TECR_HUMAN	36 kDa	5	3	4	2	1	0	5	6	5	1	0	1
sp|O00220|TR10A_HUMAN	50 kDa	1	2	2	1	1	1	2	1	2	20	20	15
sp|Q07866|KLC1_HUMAN	65 kDa	5	11	5	8	10	8	6	3	1	1	0	1
sp|Q9Y230|RUVB2_HUMAN	51 kDa	7	5	10	6	6	5	6	5	5	0	1	0
sp|Q9BZQ8|NIBA1_HUMAN	103 kDa	3	1	0	0	1	1	11	10	11	11	8	8
sp|Q9HAV4|XPO5_HUMAN	136 kDa	14	14	13	0	1	1	4	4	1	0	1	0
sp|Q9Y277|VDAC3_HUMAN	31 kDa	7	0	0	15	9	10	4	5	6	0	0	0
sp|O14745|NHRF1_HUMAN	39 kDa	4	3	5	2	4	4	3	3	5	7	10	8
sp|P49755|TMEDA_HUMAN	25 kDa	7	5	4	6	4	3	4	4	10	6	7	6
sp|P15151|PVR_HUMAN	45 kDa	1	1	2	3	3	2	6	2	6	12	15	10
sp|P25788|PSA3_HUMAN	28 kDa	5	6	3	8	5	5	5	5	5	2	1	1
sp|P28072|PSB6_HUMAN	25 kDa	7	7	7	10	7	8	6	6	10	1	1	2
sp|O43390|HNRPR_HUMAN	71 kDa	8	7	6	2	3	2	6	7	2	4	0	4
sp|Q9P0S9|TM14C_HUMAN	12 kDa	6	2	2	19	10	14	6	3	6	0	1	0
sp|P01023|A2MG_HUMAN	163 kDa	2	0	0	23	5	15	0	0	2	0	1	1
sp|P54760|EPHB4_HUMAN	108 kDa	0	0	0	0	0	0	3	2	0	15	20	20
sp|P40429|RL13A_HUMAN	24 kDa	4	4	6	2	3	3	5	4	1	4	2	1
sp|O14879|IFIT3_HUMAN	56 kDa	9	6	5	3	5	3	7	8	2	1	2	2
sp|P06703|S10A6_HUMAN	10 kDa	1	0	2	6	1	6	0	2	0	1	1	0
sp|P26447|S10A4_HUMAN	12 kDa	3	4	4	2	3	2	2	4	2	1	0	1
sp|Q9Y5L0|TNPO3_HUMAN	104 kDa	5	9	10	5	6	5	5	8	4	2	3	1
sp|P61758|PFD3_HUMAN	23 kDa	5	7	9	6	7	6	5	4	2	1	1	1
sp|P00390|GSHR_HUMAN	56 kDa	2	7	7	6	4	4	4	5	8	1	2	3
sp|P49023|PAXI_HUMAN	65 kDa	7	9	12	2	6	5	3	1	0	0	0	1
sp|Q12797|ASPH_HUMAN	86 kDa	3	9	7	6	4	4	6	8	8	0	0	1
sp|Q8N766|EMC1_HUMAN	112 kDa	7	2	4	5	7	4	9	9	12	0	0	0
sp|O15067|PUR4_HUMAN	145 kDa	10	10	10	3	4	3	2	2	0	0	0	0
sp|O43847|NRDC_HUMAN	132 kDa	7	10	7	1	4	2	5	3	4	0	0	0
sp|Q16891|MIC60_HUMAN	84 kDa	5	0	0	17	15	14	3	2	0	0	0	0
sp|O95716|RAB3D_HUMAN	24 kDa	0	2	0	2	0	3	6	2	4	8	8	6
sp|P13796|PLSL_HUMAN	70 kDa	0	0	0	0	0	0	0	0	6	0	0	7
sp|Q96T76|MMS19_HUMAN	113 kDa	8	9	6	6	9	6	6	6	1	1	2	1
sp|O15145|ARPC3_HUMAN	21 kDa	4	5	7	2	4	4	3	1	2	1	2	1
sp|Q13838|DX39B_HUMAN	49 kDa	6	7	5	1	2	2	6	5	4	4	1	1
sp|P62993|GRB2_HUMAN	25 kDa	3	3	4	2	4	2	1	2	2	8	8	10
sp|P18077|RL35A_HUMAN	13 kDa	3	2	2	0	1	2	1	3	1	1	0	1
sp|P11908|PRPS2_HUMAN	35 kDa	8	8	9	6	8	7	4	2	2	1	1	1
sp|P20042|IF2B_HUMAN	38 kDa	8	8	7	7	5	6	5	4	0	2	1	0
sp|Q9BTV4|TMM43_HUMAN	45 kDa	2	3	2	6	9	6	6	7	13	1	0	0
sp|P30084|ECHM_HUMAN	31 kDa	9	9	8	9	9	7	2	1	1	0	0	0
sp|P42025|ACTY_HUMAN	42 kDa	5	5	5	7	7	6	6	5	0	0	0	0
sp|Q13492|PICAL_HUMAN	71 kDa	8	6	7	5	3	4	3	6	7	4	5	4
sp|Q01650|LAT1_HUMAN	55 kDa	3	2	2	6	4	5	4	3	5	9	10	9
sp|P36405|ARL3_HUMAN	20 kDa	3	5	3	2	3	4	6	6	6	8	8	9
sp|P21291|CSRP1_HUMAN	21 kDa	4	5	4	7	10	7	8	9	2	1	3	3
sp|P15170|ERF3A_HUMAN	56 kDa	7	5	7	5	8	6	4	4	0	2	1	1
sp|P54819|KAD2_HUMAN	26 kDa	9	6	11	8	6	4	0	4	2	0	1	1
sp|Q00341|VIGLN_HUMAN	141 kDa	13	7	12	2	2	3	3	4	0	0	0	0
sp|Q15036|SNX17_HUMAN	53 kDa	2	1	2	1	4	2	2	0	0	17	21	15
sp|Q16739|CEGT_HUMAN	45 kDa	3	2	2	5	3	5	0	1	0	18	16	16
sp|P46779|RL28_HUMAN	16 kDa	7	5	7	6	4	6	6	6	4	0	0	0
sp|A1L0T0|HACL2_HUMAN	68 kDa	9	9	7	6	5	6	8	6	5	0	0	0
sp|Q9Y305|ACOT9_HUMAN	50 kDa	6	7	7	8	8	8	2	0	0	0	0	0
sp|P55084|ECHB_HUMAN	51 kDa	3	6	7	12	11	11	1	0	0	0	0	0
sp|P06241|FYN_HUMAN	61 kDa	0	0	0	0	0	0	0	0	0	11	9	13
sp|Q15836|VAMP3_HUMAN	11 kDa	4	2	4	3	5	5	4	3	7	7	9	6
sp|Q96P70|IPO9_HUMAN	116 kDa	6	7	7	3	7	6	6	4	1	1	1	1
sp|P61353|RL27_HUMAN	16 kDa	3	5	2	6	4	4	4	5	1	1	1	0
sp|P23470|PTPRG_HUMAN	162 kDa	0	0	0	0	0	0	2	3	2	19	20	15
sp|O75351|VPS4B_HUMAN	49 kDa	3	2	2	2	2	3	2	2	1	9	9	8
sp|Q8NBF2|NHLC2_HUMAN	79 kDa	7	7	8	3	4	6	2	4	0	2	1	1
sp|P52272|HNRPM_HUMAN	78 kDa	6	10	8	2	2	3	4	5	0	0	0	0
sp|Q9Y6G9|DC1L1_HUMAN	57 kDa	8	9	9	2	7	6	2	1	2	0	0	0
sp|P52597|HNRPF_HUMAN	46 kDa	10	11	10	2	1	4	6	8	0	0	0	2
sp|Q5VT25|MRCKA_HUMAN	197 kDa	0	0	0	0	0	0	2	3	0	14	16	19
sp|P16152|CBR1_HUMAN	30 kDa	7	7	7	2	4	2	3	3	5	2	3	2
sp|P04080|CYTB_HUMAN	11 kDa	5	4	4	3	3	4	4	3	5	2	3	4
sp|E9PAV3|NACAM_HUMAN	205 kDa	7	7	11	6	7	7	3	3	2	1	1	1
sp|P07741|APT_HUMAN	20 kDa	6	9	8	2	5	4	5	5	2	1	2	1
sp|Q8IV08|PLD3_HUMAN	55 kDa	2	1	2	7	7	5	1	2	6	8	7	11
sp|P48556|PSMD8_HUMAN	40 kDa	3	2	3	3	6	5	3	4	7	1	0	0
sp|Q9UL25|RAB21_HUMAN	24 kDa	3	3	3	3	2	3	5	5	5	14	9	10
sp|O43776|SYNC_HUMAN	63 kDa	8	9	6	2	5	4	6	4	4	2	3	3
sp|P48739|PIPNB_HUMAN	32 kDa	7	7	4	3	4	3	3	2	4	2	1	1
sp|Q13277|STX3_HUMAN	33 kDa	2	0	1	0	2	1	5	3	8	13	17	15
sp|Q13459|MYO9B_HUMAN	243 kDa	0	0	0	1	1	1	1	1	1	19	15	12
sp|P04179|SODM_HUMAN	25 kDa	1	2	2	6	5	7	4	6	13	0	0	0
sp|Q15785|TOM34_HUMAN	35 kDa	11	9	7	1	6	7	1	1	0	0	0	1
sp|P46977|STT3A_HUMAN	81 kDa	8	2	5	9	4	7	7	5	6	0	0	0
sp|P62899|RL31_HUMAN	14 kDa	4	5	5	3	5	4	4	3	4	0	0	0
sp|O95757|HS74L_HUMAN	95 kDa	9	9	7	0	6	5	6	3	2	0	0	0
sp|Q9Y624|JAM1_HUMAN	33 kDa	0	0	0	0	1	0	4	6	7	12	10	11
sp|P17844|DDX5_HUMAN	69 kDa	9	12	9	1	1	0	7	5	1	0	0	0
sp|B2MG_HUMAN| (+1)	14 kDa	3	2	4	5	2	5	2	3	7	8	12	9
sp|Q16563|SYPL1_HUMAN	29 kDa	3	2	2	2	3	4	6	6	7	5	3	3
sp|Q9BV40|VAMP8_HUMAN	11 kDa	3	4	3	1	3	3	2	2	5	9	12	9
sp|Q5D862|FILA2_HUMAN	248 kDa	1	2	9	3	2	3	2	4	12	6	5	7
sp|P42224|STAT1_HUMAN	87 kDa	3	8	6	3	11	2	3	3	0	1	1	1
sp|O00151|PDLI1_HUMAN	36 kDa	9	6	7	1	9	7	4	2	4	1	1	0
sp|P00492|HPRT_HUMAN	25 kDa	8	7	6	5	5	4	6	3	2	0	1	3
sp|Q9ULC4|MCTS1_HUMAN	21 kDa	8	7	5	8	6	3	3	1	1	1	0	0
sp|Q9UL26|RB22A_HUMAN	22 kDa	0	1	0	1	2	2	4	1	4	18	15	12
sp|P07204|TRBM_HUMAN	60 kDa	0	1	1	1	0	0	3	5	2	12	13	15
sp|P13674|P4HA1_HUMAN	61 kDa	9	6	5	5	4	3	8	10	8	0	0	0
sp|Q13561|DCTN2_HUMAN	44 kDa	9	8	10	0	5	6	2	1	1	0	0	0
sp|P30837|AL1B1_HUMAN	57 kDa	6	5	5	9	11	14	1	1	0	0	0	0
sp|Q9Y4F1|FARP1_HUMAN	119 kDa	0	0	0	1	0	0	1	2	1	15	17	18
sp|P55795|HNRH2_HUMAN	49 kDa	5	6	6	0	0	0	5	4	0	0	0	0
sp|P25685|DNJB1_HUMAN	38 kDa	5	3	6	2	4	4	2	4	2	5	6	3
sp|Q9NRV9|HEBP1_HUMAN	21 kDa	5	5	5	2	5	4	4	8	8	4	5	2
sp|O15260|SURF4_HUMAN	30 kDa	5	5	2	5	4	3	5	5	7	7	7	4
sp|Q15642|CIP4_HUMAN	68 kDa	5	5	9	1	4	2	6	3	5	2	3	2
sp|O60493|SNX3_HUMAN	19 kDa	2	2	1	1	3	2	1	1	1	9	10	11
sp|Q9NUP9|LIN7C_HUMAN	22 kDa	2	1	2	1	2	1	5	3	7	11	12	3
sp|Q9H2H9|S38A1_HUMAN	54 kDa	0	1	0	2	1	1	5	2	2	13	7	8
sp|Q5JPE7|NOMO2_HUMAN	139 kDa	9	5	5	5	5	2	3	2	5	0	0	0
sp|P63220|RS21_HUMAN	9 kDa	9	5	7	2	6	5	3	1	2	0	0	0
sp|Q13011|ECH1_HUMAN	36 kDa	7	6	3	10	9	11	0	1	1	0	0	0
sp|P11177|ODPB_HUMAN	39 kDa	8	2	2	13	10	14	1	1	0	0	0	0
sp|O75923|DYSF_HUMAN	237 kDa	0	0	0	0	0	1	5	5	7	8	7	6
sp|Q15185|TEBP_HUMAN	19 kDa	4	3	6	5	5	3	5	3	4	6	2	3
sp|P35268|RL22_HUMAN	15 kDa	7	6	9	5	5	5	3	4	1	1	1	1
sp|O00622|CCN1_HUMAN	42 kDa	3	2	4	9	9	4	3	3	0	0	1	2
sp|Q9C0H2|TTYH3_HUMAN	58 kDa	1	1	0	1	2	2	2	2	4	17	20	18
sp|P28482|MK01_HUMAN	41 kDa	3	6	2	2	3	1	6	3	4	1	0	0
sp|O94979|SC31A_HUMAN	133 kDa	8	10	8	0	2	0	3	4	1	0	1	1
sp|P00750|TPA_HUMAN	63 kDa	0	0	1	3	2	2	4	8	7	9	10	13
sp|Q9NTJ3|SMC4_HUMAN	147 kDa	7	7	10	3	8	5	2	2	0	0	0	0
sp|Q15046|SYK_HUMAN	68 kDa	9	5	6	5	3	5	1	0	0	0	0	0
sp|P09758|TACD2_HUMAN	36 kDa	0	0	0	0	0	0	4	6	5	13	13	13
sp|Q9NRX5|SERC1_HUMAN	50 kDa	2	2	2	5	3	3	3	2	2	9	10	11
sp|O43865|SAHH2_HUMAN	59 kDa	3	3	6	3	3	4	3	2	2	7	5	6
sp|Q15102|PA1B3_HUMAN	26 kDa	4	5	3	5	5	3	5	3	4	2	1	1
sp|P54619|AAKG1_HUMAN	38 kDa	0	4	2	1	2	3	8	8	5	8	8	9
sp|P49419|AL7A1_HUMAN	58 kDa	3	5	8	6	7	7	3	1	1	0	0	1
sp|P24539|AT5F1_HUMAN	29 kDa	3	2	2	15	12	15	1	1	0	0	0	0
sp|O43663|PRC1_HUMAN	72 kDa	0	0	0	8	12	11	7	2	0	0	0	0
sp|O14828|SCAM3_HUMAN	38 kDa	5	3	2	2	3	2	2	2	4	9	8	8
sp|P24390|ERD21_HUMAN	25 kDa	2	4	3	6	4	5	6	5	7	7	6	4
sp|P62314|SMD1_HUMAN	13 kDa	8	5	5	3	5	3	6	7	5	2	1	0
sp|P61764|STXB1_HUMAN	68 kDa	1	2	0	0	2	0	3	3	2	13	12	12
sp|Q7KYR7|BT2A1_HUMAN	60 kDa	0	0	0	1	0	2	4	4	6	12	10	9
sp|Q9UBQ0|VPS29_HUMAN	21 kDa	3	3	2	5	2	4	5	8	4	7	6	6
sp|Q9BRA2|TXD17_HUMAN	14 kDa	5	7	8	5	4	4	4	3	4	2	2	3
sp|Q9ULC3|RAB23_HUMAN	27 kDa	2	2	1	3	3	2	6	5	4	14	9	12
sp|O43291|SPIT2_HUMAN	28 kDa	3	3	2	7	4	4	2	1	2	7	7	7
sp|Q15041|AR6P1_HUMAN	23 kDa	5	3	3	6	2	5	2	3	2	2	2	1
sp|O43396|TXNL1_HUMAN	32 kDa	5	4	4	3	4	5	5	3	5	1	0	0
sp|O95297|MPZL1_HUMAN	29 kDa	3	2	1	0	2	2	3	4	5	12	9	10
sp|P07203|GPX1_HUMAN	22 kDa	7	8	7	3	8	4	2	5	2	0	0	0
sp|P62750|RL23A_HUMAN	18 kDa	6	8	7	1	1	3	2	3	1	0	0	0
sp|O00161|SNP23_HUMAN	23 kDa	0	0	1	0	3	0	4	1	2	17	15	15
sp|P16989|YBOX3_HUMAN	40 kDa	9	8	9	0	6	5	0	0	0	0	0	0
sp|P21266|GSTM3_HUMAN	27 kDa	3	4	4	8	6	5	6	6	2	2	5	6
sp|P11169|GTR3_HUMAN	54 kDa	1	0	1	1	1	2	2	3	6	7	6	8
sp|Q99873|ANM1_HUMAN	42 kDa	12	7	7	2	1	2	5	4	2	0	1	0
sp|P10515|ODP2_HUMAN	69 kDa	7	0	1	14	9	12	2	1	0	0	0	0
sp|Q9NVI7|ATD3A_HUMAN	71 kDa	3	0	0	12	10	15	3	3	0	0	0	0
sp|O14817|TSN4_HUMAN	26 kDa	0	0	0	0	0	0	0	0	0	15	14	15
sp|Q9Y5B9|SP16H_HUMAN	120 kDa	15	13	15	0	0	0	0	1	0	0	0	0
sp|O15511|ARPC5_HUMAN	16 kDa	3	4	3	3	3	4	4	3	6	2	3	1
sp|Q9H299|SH3L3_HUMAN	10 kDa	4	4	6	5	5	4	2	2	2	2	1	1
sp|P06132|DCUP_HUMAN	41 kDa	8	6	7	7	4	5	4	2	4	2	2	2
sp|Q9BXS5|AP1M1_HUMAN	49 kDa	3	4	4	5	3	4	2	4	2	1	2	1
sp|P35611|ADDA_HUMAN	81 kDa	1	5	2	3	5	3	5	4	4	6	3	4
sp|O60637|TSN3_HUMAN	28 kDa	0	0	2	1	1	1	2	1	1	5	5	4
sp|P49721|PSB2_HUMAN	23 kDa	3	4	3	5	6	5	1	4	7	0	1	1
sp|Q15942|ZYX_HUMAN	61 kDa	11	7	8	2	6	0	1	3	1	1	1	2
sp|Q4KMQ2|ANO6_HUMAN	106 kDa	1	1	1	0	1	1	5	3	8	15	15	10
sp|Q03405|UPAR_HUMAN	37 kDa	2	0	0	1	1	1	5	6	6	12	7	16
sp|Q9P0L0|VAPA_HUMAN	28 kDa	9	5	7	2	0	2	5	4	4	0	0	0
sp|O95831|AIFM1_HUMAN	67 kDa	4	7	6	12	9	5	0	1	0	0	0	0
sp|P43121|MUC18_HUMAN	72 kDa	0	0	0	0	0	0	5	4	7	18	15	15
sp|Q13423|NNTM_HUMAN	114 kDa	7	0	0	15	14	18	1	0	0	0	0	0
sp|P27694|RFA1_HUMAN	68 kDa	10	11	10	0	0	0	1	0	0	0	0	0
sp|P83731|RL24_HUMAN	18 kDa	4	3	5	3	3	4	4	4	4	2	2	2
sp|Q16222|UAP1_HUMAN	59 kDa	11	8	5	2	5	4	6	4	4	1	2	1
sp|Q9Y3I0|RTCB_HUMAN	55 kDa	9	6	7	1	2	3	6	5	1	2	2	2
sp|O15231|ZN185_HUMAN	74 kDa	4	2	3	0	7	5	9	11	2	1	1	0
sp|Q9H4L5|OSBL3_HUMAN	101 kDa	5	5	3	2	6	6	6	5	1	1	2	0
sp|P40616|ARL1_HUMAN	20 kDa	5	5	6	2	0	1	5	3	4	5	3	3
sp|P06454|PTMA_HUMAN	12 kDa	11	10	12	2	0	6	1	1	4	2	1	1
sp|Q9ULT8|HECD1_HUMAN	289 kDa	4	5	9	2	3	3	6	3	2	0	0	0
sp|P63173|RL38_HUMAN	8 kDa	6	8	6	2	4	3	4	3	2	1	1	0
sp|P38117|ETFB_HUMAN	28 kDa	5	4	3	5	6	6	2	1	0	0	0	0
sp|Q04837|SSBP_HUMAN	17 kDa	6	5	3	9	10	8	4	1	1	0	0	0
sp|Q5JRX3|PREP_HUMAN	117 kDa	4	6	6	6	11	10	1	0	0	0	0	0
sp|O15439|MRP4_HUMAN	150 kDa	0	0	0	0	0	0	8	7	11	8	9	12
sp|Q9C0B5|ZDHC5_HUMAN	78 kDa	0	0	0	0	0	0	0	0	0	15	17	13
sp|P63151|2ABA_HUMAN	52 kDa	3	3	4	3	3	6	5	4	6	4	3	4
sp|P36543|VATE1_HUMAN	26 kDa	3	5	3	2	5	3	5	5	7	5	7	4
sp|O15269|SPTC1_HUMAN	53 kDa	2	2	3	2	5	2	4	2	1	6	8	9
sp|Q14376|GALE_HUMAN	38 kDa	9	6	3	6	4	1	5	3	2	1	0	1
sp|P84098|RL19_HUMAN	23 kDa	9	5	6	2	4	4	5	2	2	0	0	1
sp|P43487|RANG_HUMAN	23 kDa	7	5	6	2	5	5	5	2	0	2	0	2
sp|CATA_HUMAN| (+1)	60 kDa	5	5	5	8	8	5	5	3	8	0	0	1
sp|Q32P28|P3H1_HUMAN	83 kDa	6	4	6	7	4	3	4	3	2	0	0	0
sp|Q9Y6E2|BZW2_HUMAN	48 kDa	1	3	6	0	1	1	2	2	0	0	0	0
sp|P23258|TBG1_HUMAN	51 kDa	8	5	7	2	9	6	6	5	0	0	1	0
sp|P61254|RL26_HUMAN	17 kDa	6	3	2	1	1	3	1	0	0	0	0	0
sp|Q7L7X3|TAOK1_HUMAN	116 kDa	0	0	0	0	0	0	1	1	1	15	10	11
sp|Q86X29|LSR_HUMAN	71 kDa	0	0	0	0	0	0	1	3	1	14	17	16
sp|P42166|LAP2A_HUMAN	75 kDa	15	8	11	0	0	0	0	0	0	0	0	0
sp|P61086|UBE2K_HUMAN	22 kDa	7	5	5	3	6	7	3	4	4	5	2	2
sp|P14324|FPPS_HUMAN	48 kDa	3	2	4	3	2	1	5	9	6	1	5	1
sp|O75165|DJC13_HUMAN	254 kDa	1	2	1	1	3	3	4	4	4	1	1	4
sp|P10398|ARAF_HUMAN	68 kDa	2	2	2	0	0	3	4	5	2	7	8	6
sp|Q12765|SCRN1_HUMAN	46 kDa	7	8	6	1	4	4	4	4	5	1	2	1
sp|Q15404|RSU1_HUMAN	32 kDa	1	2	2	5	3	5	4	4	6	5	6	7
sp|Q15257|PTPA_HUMAN	41 kDa	5	7	3	3	4	4	2	3	6	2	1	1
sp|O95336|6PGL_HUMAN	28 kDa	5	5	10	9	4	6	3	4	4	1	2	1
sp|P62847|RS24_HUMAN	15 kDa	7	7	4	3	6	4	5	4	1	1	1	1
sp|O75347|TBCA_HUMAN	13 kDa	6	5	7	3	5	6	2	1	4	1	2	0
sp|P51659|DHB4_HUMAN	80 kDa	5	5	7	5	7	4	6	6	2	0	0	0
sp|Q12905|ILF2_HUMAN	43 kDa	9	9	11	3	1	3	4	3	1	0	0	0
sp|O95433|AHSA1_HUMAN	38 kDa	8	7	8	5	5	7	3	3	1	0	0	0
sp|Q9Y6M4|KC1G3_HUMAN	51 kDa	0	0	0	0	0	1	3	2	5	13	14	15
sp|P19440|GGT1_HUMAN	61 kDa	0	0	0	0	0	0	2	4	7	9	13	13
sp|P51858|HDGF_HUMAN	27 kDa	9	10	12	0	0	0	3	2	5	0	0	0
sp|Q8NCG7|DGLB_HUMAN	74 kDa	2	2	2	2	2	4	6	5	6	11	8	7
sp|Q13557|KCC2D_HUMAN	56 kDa	3	4	6	2	5	3	4	6	1	2	2	4
sp|Q15738|NSDHL_HUMAN	42 kDa	6	5	3	5	3	5	6	6	6	1	1	1
sp|P49207|RL34_HUMAN	13 kDa	4	3	3	3	2	1	2	2	1	1	1	1
sp|P48449|LSS_HUMAN	83 kDa	1	2	2	1	1	0	4	3	4	8	8	2
sp|Q13418|ILK_HUMAN	51 kDa	3	2	2	1	3	3	3	2	0	5	7	6
sp|P62266|RS23_HUMAN	16 kDa	8	5	7	3	3	2	2	3	1	1	0	1
sp|O60271|JIP4_HUMAN	146 kDa	6	6	9	2	7	5	2	1	1	0	0	1
sp|P35637|FUS_HUMAN	53 kDa	10	7	10	0	2	2	6	2	4	0	0	0
sp|Q9BT78|CSN4_HUMAN	46 kDa	8	6	9	3	6	6	5	2	2	0	0	0
sp|P08237|PFKAM_HUMAN	85 kDa	3	8	3	3	3	5	6	1	2	0	0	0
sp|Q96SB4|SRPK1_HUMAN	74 kDa	5	8	7	2	3	2	2	3	0	0	0	0
sp|Q96RS6|NUDC1_HUMAN	67 kDa	8	8	11	6	6	3	3	2	0	0	0	0
sp|P23921|RIR1_HUMAN	90 kDa	9	8	8	3	5	4	0	0	0	0	0	0
sp|Q9H444|CHM4B_HUMAN	25 kDa	4	4	4	2	1	3	4	2	4	8	6	9
sp|O00391|QSOX1_HUMAN	83 kDa	1	2	1	5	5	3	3	5	6	8	8	9
sp|Q68CZ2|TENS3_HUMAN	155 kDa	4	6	7	1	3	2	3	2	1	6	2	6
sp|Q9HC38|GLOD4_HUMAN	35 kDa	5	4	5	1	5	4	2	3	6	1	1	1
sp|Q969H8|MYDGF_HUMAN	19 kDa	5	4	5	3	5	4	5	7	7	1	1	1
sp|Q99961|SH3G1_HUMAN	41 kDa	6	9	5	1	6	3	2	2	0	5	3	3
sp|O75340|PDCD6_HUMAN	22 kDa	3	2	3	2	0	2	1	2	5	8	7	13
sp|P32456|GBP2_HUMAN	67 kDa	0	4	7	1	3	4	3	5	5	1	2	2
sp|O00487|PSDE_HUMAN	35 kDa	6	4	7	6	6	5	3	3	1	0	1	0
sp|P30419|NMT1_HUMAN	57 kDa	9	6	5	3	4	4	4	4	2	0	0	1
sp|Q16576|RBBP7_HUMAN	48 kDa	6	9	7	2	3	3	1	2	0	0	0	0
sp|O14744|ANM5_HUMAN	73 kDa	7	8	6	3	4	4	2	3	2	0	0	0
sp|Q9H3M7|TXNIP_HUMAN	44 kDa	0	1	2	0	0	0	5	6	1	12	8	12
sp|Q14517|FAT1_HUMAN	506 kDa	0	0	1	3	4	3	0	0	0	6	8	12
sp|P27695|APEX1_HUMAN	36 kDa	14	12	8	0	0	0	3	0	1	0	0	0
sp|P60866|RS20_HUMAN	13 kDa	6	5	6	3	4	6	6	4	4	1	2	2
sp|Q9UNE7|CHIP_HUMAN	35 kDa	2	2	2	1	2	1	4	3	2	8	9	8
sp|Q9BUL8|PDC10_HUMAN	25 kDa	3	2	3	2	2	1	3	3	6	8	7	7
sp|Q8NF37|PCAT1_HUMAN	59 kDa	4	6	6	3	3	4	5	6	2	0	0	0
sp|P35625|TIMP3_HUMAN	24 kDa	1	0	0	7	2	3	2	7	5	8	5	7
sp|Q9UPT5|EXOC7_HUMAN	83 kDa	0	0	0	1	1	0	4	6	2	7	12	12
sp|P25398|RS12_HUMAN	15 kDa	8	7	9	2	4	1	3	2	0	0	0	0
sp|P36542|ATPG_HUMAN	33 kDa	3	1	2	12	8	10	1	2	0	0	0	0
sp|P49321|NASP_HUMAN	85 kDa	14	14	13	0	1	1	2	0	0	0	0	0
sp|Q16706|MA2A1_HUMAN	131 kDa	4	2	3	1	1	1	4	2	2	11	5	6
sp|P55010|IF5_HUMAN	49 kDa	6	5	4	0	3	1	3	2	2	1	2	2
sp|Q6P2Q9|PRP8_HUMAN	274 kDa	7	5	2	3	2	5	4	2	0	1	0	1
sp|P04920|B3A2_HUMAN	137 kDa	1	1	0	0	3	1	1	1	1	17	10	13
sp|Q9Y6M7|S4A7_HUMAN	136 kDa	0	0	1	0	1	1	2	3	0	9	15	11
sp|Q8IWE2|NXP20_HUMAN	61 kDa	3	10	8	0	6	3	3	1	0	2	0	0
sp|O96005|CLPT1_HUMAN	76 kDa	5	6	7	3	5	4	4	4	4	0	0	0
sp|Q15293|RCN1_HUMAN	39 kDa	9	8	6	1	4	4	2	3	7	0	0	0
sp|P27449|VATL_HUMAN	16 kDa	0	0	0	3	5	3	3	7	8	6	6	7
sp|Q14689|DIP2A_HUMAN	170 kDa	0	0	0	0	0	0	0	1	1	13	15	15
sp|P54753|EPHB3_HUMAN	110 kDa	0	0	0	0	0	0	0	0	0	9	9	13
sp|P55085|PAR2_HUMAN	44 kDa	2	2	2	2	3	2	3	1	4	7	8	2
sp|P61081|UBC12_HUMAN	21 kDa	3	2	3	2	2	2	2	1	1	4	2	4
sp|Q02750|MP2K1_HUMAN	43 kDa	3	5	4	1	3	3	4	4	1	2	3	1
sp|Q92633|LPAR1_HUMAN	41 kDa	1	1	1	1	3	2	5	4	5	7	7	8
sp|Q9BS26|ERP44_HUMAN	47 kDa	6	4	2	2	1	1	2	3	2	1	2	2
sp|Q7Z4F1|LRP10_HUMAN	76 kDa	0	1	2	3	3	4	1	1	0	7	10	9
sp|O00629|IMA3_HUMAN	58 kDa	7	6	5	5	4	5	3	5	1	0	1	1
sp|P30622|CLIP1_HUMAN	162 kDa	6	5	7	1	4	5	1	1	0	0	0	0
sp|Q8WUM9|S20A1_HUMAN	74 kDa	0	2	0	2	2	2	2	0	1	9	7	11
sp|P46778|RL21_HUMAN	19 kDa	6	5	3	2	3	2	4	4	1	0	0	0
sp|Q92614|MY18A_HUMAN	233 kDa	0	8	5	0	0	1	9	8	2	0	0	2
sp|Q9H0B6|KLC2_HUMAN	69 kDa	5	9	3	3	8	5	4	1	0	0	0	0
sp|Q92841|DDX17_HUMAN	80 kDa	9	5	7	1	0	0	6	5	0	0	0	0
sp|O75915|PRAF3_HUMAN	22 kDa	3	5	7	2	5	3	2	4	7	2	2	3
sp|P35270|SPRE_HUMAN	28 kDa	4	3	3	3	4	7	3	3	4	2	2	1
sp|Q9NP72|RAB18_HUMAN	23 kDa	5	3	2	1	3	2	6	4	1	1	2	1
sp|O14763|TR10B_HUMAN	48 kDa	2	2	3	2	4	3	1	3	2	7	8	8
sp|Q92974|ARHG2_HUMAN	112 kDa	4	11	4	1	3	1	6	4	1	4	3	2
sp|P55263|ADK_HUMAN	41 kDa	6	8	3	1	2	1	4	1	0	1	2	1
sp|Q96N67|DOCK7_HUMAN	243 kDa	2	3	2	0	1	2	6	4	4	1	2	1
sp|Q92888|ARHG1_HUMAN	102 kDa	5	5	4	2	3	4	3	2	0	2	2	3
sp|Q96EK5|KBP_HUMAN	72 kDa	4	6	4	2	4	5	3	4	2	1	0	0
sp|P26196|DDX6_HUMAN	54 kDa	8	9	8	2	2	1	1	4	0	0	2	1
sp|Q13530|SERC3_HUMAN	53 kDa	0	1	0	3	1	2	2	1	1	6	6	7
sp|P04114|APOB_HUMAN	516 kDa	5	2	2	9	8	6	0	0	0	0	0	0
sp|Q93050|VPP1_HUMAN	96 kDa	0	0	0	2	1	2	6	3	7	6	9	9
sp|P19075|TSN8_HUMAN	26 kDa	0	0	0	1	2	2	3	3	5	9	10	12
sp|Q8TDW0|LRC8C_HUMAN	92 kDa	0	0	0	1	1	1	8	8	6	8	6	6
sp|Q15437|SC23B_HUMAN	86 kDa	6	7	4	1	0	0	1	1	0	5	1	2
sp|O00116|ADAS_HUMAN	73 kDa	4	6	3	7	5	5	4	4	0	0	0	0
sp|Q9NZZ3|CHMP5_HUMAN	25 kDa	3	5	7	0	1	0	0	0	1	9	9	10
sp|P0C0L5|CO4B_HUMAN	193 kDa	0	0	0	10	4	8	0	7	16	0	1	0
sp|Q8IYD1|ERF3B_HUMAN	69 kDa	7	5	0	0	5	4	4	2	0	0	0	0
sp|O94915|FRYL_HUMAN	340 kDa	1	2	2	1	1	2	7	4	1	2	2	2
sp|P46776|RL27A_HUMAN	17 kDa	5	5	4	3	5	4	4	4	1	1	3	2
sp|P15586|GNS_HUMAN	62 kDa	3	5	3	7	6	8	2	3	5	1	2	1
sp|O60645|EXOC3_HUMAN	86 kDa	1	2	2	1	1	1	6	2	2	9	5	3
sp|Q9NR45|SIAS_HUMAN	40 kDa	5	4	5	2	2	2	3	2	2	0	1	1
sp|Q04941|PLP2_HUMAN	17 kDa	1	0	1	1	2	1	5	6	8	5	5	4
sp|P53990|IST1_HUMAN	40 kDa	2	0	0	0	1	1	1	1	1	8	14	10
sp|Q7L2E3|DHX30_HUMAN	134 kDa	7	2	2	9	7	6	1	1	1	0	1	0
sp|O95816|BAG2_HUMAN	24 kDa	8	5	2	3	2	2	4	4	2	0	1	0
sp|Q10471|GALT2_HUMAN	65 kDa	6	5	7	0	2	1	0	1	0	5	1	6
sp|O75821|EIF3G_HUMAN	36 kDa	8	6	10	1	2	2	3	2	2	1	0	0
sp|Q16625|OCLN_HUMAN	59 kDa	0	2	0	1	1	2	1	0	0	13	12	12
sp|Q12904|AIMP1_HUMAN	34 kDa	6	6	5	3	4	5	1	2	1	0	0	0
sp|O75477|ERLN1_HUMAN	39 kDa	5	2	2	8	3	5	6	6	5	0	0	0
sp|Q9P289|STK26_HUMAN	47 kDa	2	2	0	0	2	1	4	6	4	5	0	6
sp|Q8TF05|PP4R1_HUMAN	107 kDa	4	5	3	3	3	4	4	2	0	0	0	0
sp|Q04721|NOTC2_HUMAN	265 kDa	0	0	0	1	0	0	0	0	0	18	13	17
sp|Q96AE4|FUBP1_HUMAN	68 kDa	9	9	9	0	0	0	0	0	1	0	0	0
sp|Q9HAU4|SMUF2_HUMAN	86 kDa	0	0	0	0	0	0	0	0	0	15	9	6
sp|O95865|DDAH2_HUMAN	30 kDa	5	3	5	2	2	3	2	2	2	4	3	6
sp|P50502|F10A1_HUMAN	41 kDa	5	2	4	0	3	2	1	0	4	2	2	1
sp|Q9H8S9|MOB1A_HUMAN	25 kDa	0	1	1	2	1	3	2	3	2	7	7	8
sp|P23919|KTHY_HUMAN	24 kDa	3	4	5	1	3	2	2	1	0	2	2	0
sp|Q9UH65|SWP70_HUMAN	69 kDa	6	5	7	1	2	3	3	3	2	0	0	0
sp|Q8TAT6|NPL4_HUMAN	68 kDa	9	6	6	1	2	3	4	2	0	0	0	1
sp|Q9UN86|G3BP2_HUMAN	54 kDa	3	8	6	1	2	2	4	1	0	0	0	0
sp|P36957|ODO2_HUMAN	49 kDa	3	1	1	9	8	8	0	0	0	0	0	0
sp|O95084|PRS23_HUMAN	43 kDa	0	0	0	0	0	0	3	8	6	9	9	10
sp|Q9P0V3|SH3B4_HUMAN	107 kDa	0	0	0	0	0	0	2	2	0	12	15	15
sp|P37235|HPCL1_HUMAN	22 kDa	5	2	2	2	4	4	2	2	2	5	2	6
sp|P50552|VASP_HUMAN	40 kDa	4	5	6	1	4	1	1	1	1	2	1	3
sp|P21281|VATB2_HUMAN	57 kDa	3	1	1	1	1	0	2	2	4	4	7	8
sp|O15126|SCAM1_HUMAN	38 kDa	2	2	1	1	0	2	4	3	6	7	8	6
sp|Q13488|VPP3_HUMAN	93 kDa	1	1	1	3	2	3	5	5	6	8	8	3
sp|P68402|PA1B2_HUMAN	26 kDa	4	5	5	9	4	2	3	2	1	1	1	1
sp|P04156|PRIO_HUMAN	28 kDa	3	1	2	2	1	2	3	3	2	9	7	8
sp|O60684|IMA7_HUMAN	60 kDa	3	5	3	2	5	4	5	2	2	1	0	1
sp|Q9UKK3|PARP4_HUMAN	193 kDa	2	5	5	2	7	3	3	3	6	1	0	1
sp|Q99729|ROAA_HUMAN	36 kDa	7	5	4	2	2	2	3	2	2	0	1	0
sp|P53041|PPP5_HUMAN	57 kDa	6	5	5	1	5	2	3	1	4	0	0	0
sp|P36551|HEM6_HUMAN	50 kDa	9	6	4	6	4	6	1	2	2	0	0	0
sp|Q9BYX2|TBD2A_HUMAN	105 kDa	6	5	5	2	2	2	1	2	0	0	0	0
sp|Q6PKG0|LARP1_HUMAN	124 kDa	3	6	4	2	4	3	0	1	0	0	0	0
sp|Q9UBB4|ATX10_HUMAN	53 kDa	9	9	6	2	2	3	1	2	1	1	1	2
sp|Q9BY44|EIF2A_HUMAN	65 kDa	6	4	6	2	2	1	3	4	2	2	1	1
sp|P27701|CD82_HUMAN	30 kDa	2	2	1	1	1	1	1	1	1	12	10	11
sp|P42345|MTOR_HUMAN	289 kDa	0	2	1	0	3	4	3	3	1	4	3	3
sp|Q9NQW7|XPP1_HUMAN	70 kDa	5	5	4	6	4	5	3	3	1	0	1	1
sp|O75116|ROCK2_HUMAN	161 kDa	3	2	3	0	1	2	3	2	0	0	0	0
sp|Q70UQ0|IKIP_HUMAN	39 kDa	3	2	7	5	4	3	4	4	4	0	1	0
sp|Q9NYL9|TMOD3_HUMAN	40 kDa	2	6	7	5	4	4	3	5	5	0	0	0
sp|Q9Y6B6|SAR1B_HUMAN	22 kDa	6	6	4	2	2	1	4	2	0	0	0	0
sp|Q96I99|SUCB2_HUMAN	47 kDa	3	2	5	6	3	4	1	0	0	0	0	0
sp|Q92599|SEPT8_HUMAN	56 kDa	1	0	0	0	0	0	5	5	5	0	0	0
sp|O43760|SNG2_HUMAN	25 kDa	1	2	2	1	3	2	3	2	7	4	3	3
sp|P09914|IFIT1_HUMAN	55 kDa	3	2	2	1	3	1	10	8	1	1	2	1
sp|Q8NG11|TSN14_HUMAN	31 kDa	1	1	1	2	2	1	1	1	1	9	8	12
sp|Q969T9|WBP2_HUMAN	28 kDa	3	3	2	1	2	2	2	1	5	7	7	10
sp|P62854|RS26_HUMAN	13 kDa	7	4	3	0	3	2	2	2	1	1	1	1
sp|P49589|SYCC_HUMAN	85 kDa	4	4	3	3	2	3	4	5	4	0	1	1
sp|Q8TC12|RDH11_HUMAN	35 kDa	3	5	2	3	4	4	4	3	4	0	1	2
sp|O43752|STX6_HUMAN	29 kDa	3	2	0	2	4	2	1	1	2	11	9	10
sp|Q9BTW9|TBCD_HUMAN	133 kDa	4	6	5	3	3	3	5	5	1	0	2	0
sp|Q9P2R3|ANFY1_HUMAN	128 kDa	1	0	2	0	0	0	0	1	1	13	12	11
sp|P48047|ATPO_HUMAN	23 kDa	6	2	5	8	7	6	2	1	0	0	0	0
sp|P10768|ESTD_HUMAN	31 kDa	2	5	5	3	2	3	4	3	4	1	3	4
sp|Q86TI2|DPP9_HUMAN	98 kDa	4	3	4	3	1	2	4	3	2	4	2	1
sp|Q9ULF5|S39AA_HUMAN	94 kDa	1	1	1	1	1	1	2	1	2	8	8	9
sp|Q8NBX0|SCPDL_HUMAN	47 kDa	3	5	4	3	3	5	4	5	1	2	0	0
sp|KRHB1_HUMAN|	55 kDa	1	5	4	1	3	2	0	0	0	2	1	0
sp|O43684|BUB3_HUMAN	37 kDa	7	5	3	0	4	1	2	3	0	0	1	1
sp|P30519|HMOX2_HUMAN	36 kDa	5	5	3	1	1	3	4	3	2	0	0	0
sp|P13798|ACPH_HUMAN	81 kDa	3	3	3	3	2	5	4	2	7	0	0	0
sp|Q9BXB1|LGR4_HUMAN	104 kDa	0	0	0	3	5	3	1	1	2	4	5	6
sp|P62910|RL32_HUMAN	16 kDa	4	4	3	3	3	1	6	3	0	0	0	0
sp|P30405|PPIF_HUMAN	22 kDa	4	3	2	6	5	4	0	0	0	0	0	0
sp|P39748|FEN1_HUMAN	43 kDa	9	9	7	0	0	0	2	1	0	0	0	0
sp|Q15075|EEA1_HUMAN	162 kDa	5	8	8	0	0	0	0	0	5	0	1	0
sp|Q5ZPR3|CD276_HUMAN	57 kDa	0	0	0	0	0	0	3	3	6	12	12	12
sp|P37173|TGFR2_HUMAN	65 kDa	0	0	0	0	0	0	0	0	0	9	9	9
sp|Q9UJS0|CMC2_HUMAN	74 kDa	5	0	0	15	12	13	0	0	0	0	0	0
sp|O43488|ARK72_HUMAN	40 kDa	2	3	3	2	3	3	6	4	4	4	2	2
sp|Q8IZ83|A16A1_HUMAN	85 kDa	3	6	2	2	6	3	3	3	2	2	2	1
sp|Q15631|TSN_HUMAN	26 kDa	4	5	4	6	4	6	1	4	4	1	1	1
sp|Q9UKK9|NUDT5_HUMAN	24 kDa	6	5	7	2	4	2	3	3	2	1	0	1
sp|P98179|RBM3_HUMAN	17 kDa	8	9	5	1	3	3	2	3	2	1	1	0
sp|O14617|AP3D1_HUMAN	130 kDa	3	5	8	0	2	1	2	4	2	0	0	1
sp|P13861|KAP2_HUMAN	46 kDa	7	5	3	0	1	0	5	5	6	2	1	2
sp|O00471|EXOC5_HUMAN	82 kDa	0	0	0	0	1	0	4	2	0	7	7	7
sp|Q8TCJ2|STT3B_HUMAN	94 kDa	3	2	2	3	3	5	4	4	4	0	0	0
sp|Q9BPX3|CND3_HUMAN	114 kDa	6	8	4	3	5	5	3	1	0	0	0	0
sp|P46379|BAG6_HUMAN	119 kDa	6	7	10	2	4	2	1	3	0	0	0	0
sp|P98194|AT2C1_HUMAN	101 kDa	1	1	2	0	0	0	0	1	0	11	9	11
sp|Q92692|NECT2_HUMAN	58 kDa	2	1	0	0	2	0	0	0	0	11	10	9
sp|Q14118|DAG1_HUMAN	97 kDa	0	0	1	1	1	0	0	0	0	15	7	9
sp|Q9HBH0|RHOF_HUMAN	24 kDa	0	0	0	0	0	0	5	3	1	12	8	10
sp|Q9HD45|TM9S3_HUMAN	68 kDa	3	2	2	1	1	1	3	3	6	5	7	8
sp|Q99447|PCY2_HUMAN	44 kDa	3	4	4	2	2	3	3	4	4	4	1	2
sp|O43633|CHM2A_HUMAN	25 kDa	1	1	2	0	1	0	1	2	2	5	7	6
sp|Q7L523|RRAGA_HUMAN	37 kDa	0	2	1	2	2	1	4	5	4	5	3	6
sp|Q9NV96|CC50A_HUMAN	41 kDa	0	0	1	3	2	1	3	2	2	4	2	6
sp|P11766|ADHX_HUMAN	40 kDa	5	4	5	2	4	4	3	5	1	0	1	1
sp|P49366|DHYS_HUMAN	41 kDa	6	8	4	2	4	3	3	3	2	0	1	1
sp|Q15370|ELOB_HUMAN	13 kDa	4	5	6	1	3	2	2	1	0	1	0	1
sp|Q8N3D4|EH1L1_HUMAN	162 kDa	1	2	3	0	3	1	3	4	0	8	1	7
sp|P40189|IL6RB_HUMAN	104 kDa	2	2	1	1	3	1	0	1	0	9	8	9
sp|Q8N1G4|LRC47_HUMAN	63 kDa	6	5	4	1	5	3	2	1	0	0	0	0
sp|Q9NSD9|SYFB_HUMAN	66 kDa	7	5	4	3	3	2	3	2	0	0	0	0
sp|Q9Y6C9|MTCH2_HUMAN	33 kDa	7	0	0	8	9	10	3	3	1	0	0	0
sp|Q9UGT4|SUSD2_HUMAN	90 kDa	0	0	0	0	0	0	2	5	6	13	8	11
sp|P05187|PPB1_HUMAN	58 kDa	0	0	0	0	0	0	2	2	5	12	15	12
sp|Q02978|M2OM_HUMAN	34 kDa	3	0	0	10	10	11	2	0	0	0	0	0
sp|P20936|RASA1_HUMAN	116 kDa	3	3	4	1	2	1	3	3	2	4	5	3
sp|Q96G03|PGM2_HUMAN	68 kDa	3	2	6	3	4	3	2	3	4	1	1	1
sp|P61077|UB2D3_HUMAN	17 kDa	4	3	5	2	2	2	3	3	1	5	5	4
sp|P60983|GMFB_HUMAN	17 kDa	3	2	3	3	3	5	3	2	4	1	0	1
sp|Q6DKJ4|NXN_HUMAN	48 kDa	3	8	8	1	2	2	4	4	1	1	1	0
sp|P43307|SSRA_HUMAN	32 kDa	2	2	3	2	2	4	5	4	5	0	0	1
sp|P07686|HEXB_HUMAN	63 kDa	2	1	2	1	2	3	0	4	10	0	1	1
sp|O15498|YKT6_HUMAN	22 kDa	2	2	2	1	0	0	2	2	2	6	7	6
sp|Q9H0E2|TOLIP_HUMAN	30 kDa	0	1	2	0	2	1	1	1	0	6	10	9
sp|O14579|COPE_HUMAN	34 kDa	7	4	11	3	3	4	3	2	2	0	0	0
sp|Q8NBJ7|SUMF2_HUMAN	34 kDa	4	5	5	5	4	4	2	1	2	0	0	0
sp|P17096|HMGA1_HUMAN	12 kDa	6	6	5	1	2	2	2	2	2	0	0	0
sp|O95793|STAU1_HUMAN	63 kDa	6	7	7	2	4	3	2	1	1	0	0	0
sp|O60313|OPA1_HUMAN	112 kDa	3	3	3	5	4	4	2	1	0	0	0	0
sp|P47813|IF1AX_HUMAN	16 kDa	5	6	4	2	2	2	2	2	0	0	0	0
sp|Q969Z0|FAKD4_HUMAN	71 kDa	3	5	1	9	6	7	3	2	0	0	0	0
sp|Q8WTV0|SCRB1_HUMAN	61 kDa	0	0	0	0	1	0	2	2	1	8	12	10
sp|Q8IZW8|TENS4_HUMAN	77 kDa	1	5	7	0	2	0	0	0	0	7	9	7
sp|P23469|PTPRE_HUMAN	81 kDa	0	0	0	0	0	0	4	4	4	9	7	8
sp|Q08945|SSRP1_HUMAN	81 kDa	9	9	7	0	0	0	1	0	0	0	0	0
sp|Q9UN37|VPS4A_HUMAN	49 kDa	0	0	0	0	0	0	1	0	0	4	5	2
sp|P78368|KC1G2_HUMAN	47 kDa	0	0	0	0	0	0	0	0	0	9	12	11
sp|Q15208|STK38_HUMAN	54 kDa	1	2	1	1	2	2	5	3	1	7	6	6
sp|O00203|AP3B1_HUMAN	121 kDa	4	7	4	1	2	1	2	2	2	1	1	0
sp|Q13155|AIMP2_HUMAN	35 kDa	5	5	7	0	4	2	2	2	2	1	1	1
sp|P42766|RL35_HUMAN	15 kDa	4	4	4	1	3	3	2	3	1	4	1	1
sp|Q9HAB3|S52A2_HUMAN	46 kDa	1	0	1	0	2	2	2	2	2	7	12	4
sp|P11117|PPAL_HUMAN	48 kDa	0	0	1	2	1	1	0	2	2	7	6	3
sp|O75355|ENTP3_HUMAN	59 kDa	0	1	1	1	0	0	1	2	1	7	9	7
sp|Q9UHG3|PCYOX_HUMAN	57 kDa	3	2	2	2	3	3	2	4	11	0	0	0
sp|Q15233|NONO_HUMAN	54 kDa	3	4	6	6	2	3	1	5	0	0	1	0
sp|Q9P035|HACD3_HUMAN	43 kDa	4	3	6	0	2	1	4	4	2	0	0	0
sp|ANT3_HUMAN| (+1)	53 kDa	1	0	1	13	6	8	0	1	1	0	0	1
sp|Q15386|UBE3C_HUMAN	124 kDa	6	5	3	3	4	3	3	3	0	0	0	0
sp|P30679|GNA15_HUMAN	44 kDa	0	0	0	1	0	1	3	3	1	5	3	4
sp|Q12906|ILF3_HUMAN	95 kDa	8	8	10	0	0	0	0	1	0	0	0	0
sp|Q12792|TWF1_HUMAN	40 kDa	1	2	2	3	1	3	2	3	1	5	1	1
sp|O95197|RTN3_HUMAN	113 kDa	2	3	1	2	1	3	6	3	5	1	1	1
sp|Q6IBS0|TWF2_HUMAN	40 kDa	3	4	6	5	1	2	3	5	2	2	1	1
sp|P07996|TSP1_HUMAN	129 kDa	3	2	1	7	4	5	2	1	1	5	1	4
sp|P51812|KS6A3_HUMAN	84 kDa	0	4	4	1	2	1	6	5	2	2	0	3
sp|P51571|SSRD_HUMAN	19 kDa	5	2	2	6	5	3	4	3	5	0	1	0
sp|Q9NV70|EXOC1_HUMAN	102 kDa	0	2	0	0	1	1	3	4	1	7	6	6
sp|Q9NZ08|ERAP1_HUMAN	107 kDa	8	4	4	2	4	3	3	2	5	0	0	0
sp|O43324|MCA3_HUMAN	20 kDa	4	5	6	5	1	3	3	1	2	0	0	0
sp|Q12849|GRSF1_HUMAN	53 kDa	4	3	2	7	5	5	1	1	0	0	0	0
sp|Q9BXS4|TMM59_HUMAN	36 kDa	0	1	0	2	4	2	0	1	0	8	8	9
sp|Q9BTT6|LRRC1_HUMAN	59 kDa	2	0	0	0	0	1	5	4	4	6	6	8
sp|P08574|CY1_HUMAN	35 kDa	7	0	0	9	6	10	1	1	0	0	0	0
sp|Q6YN16|HSDL2_HUMAN	45 kDa	6	3	7	6	8	6	0	0	0	0	0	0
sp|Q13907|IDI1_HUMAN	26 kDa	3	2	2	1	2	2	4	4	4	2	3	2
sp|Q12907|LMAN2_HUMAN	40 kDa	4	3	2	1	2	2	3	4	5	2	5	2
sp|Q99426|TBCB_HUMAN	27 kDa	5	4	3	1	2	3	1	2	1	1	1	1
sp|P46108|CRK_HUMAN	34 kDa	3	3	6	1	1	2	0	1	4	5	3	6
sp|Q14166|TTL12_HUMAN	74 kDa	3	5	4	2	3	3	2	4	0	1	1	2
sp|P14735|IDE_HUMAN	118 kDa	3	2	3	2	4	0	1	3	1	0	0	0
sp|Q99615|DNJC7_HUMAN	56 kDa	3	4	4	2	3	1	0	1	0	1	0	0
sp|P16435|NCPR_HUMAN	77 kDa	2	3	3	2	0	2	6	5	5	1	0	1
sp|Q9H7F0|AT133_HUMAN	138 kDa	1	0	0	2	3	2	4	3	2	9	6	9
sp|P30626|SORCN_HUMAN	22 kDa	2	1	2	0	2	0	0	2	1	5	6	2
sp|Q01469|FABP5_HUMAN	15 kDa	7	8	5	0	1	0	4	2	0	4	1	2
sp|Q9Y6Y8|S23IP_HUMAN	111 kDa	4	5	4	0	3	2	1	2	1	0	1	0
sp|Q08722|CD47_HUMAN	35 kDa	1	0	0	1	0	0	2	2	6	2	6	3
sp|P46926|GNPI1_HUMAN	33 kDa	4	3	7	2	4	1	3	2	6	0	0	0
sp|Q9UP95|S12A4_HUMAN	121 kDa	0	0	0	1	0	1	1	1	1	7	6	4
sp|Q9UBQ5|EIF3K_HUMAN	25 kDa	6	6	5	5	3	5	0	1	1	0	0	0
sp|P51798|CLCN7_HUMAN	89 kDa	0	0	1	0	2	0	0	0	1	8	5	10
sp|Q9H9B4|SFXN1_HUMAN	36 kDa	5	0	0	7	10	6	3	1	2	0	0	0
sp|P78504|JAG1_HUMAN	134 kDa	0	0	0	1	1	1	0	0	0	11	5	7
sp|P09874|PARP1_HUMAN	113 kDa	8	7	8	0	0	1	1	0	0	1	0	0
sp|P33993|MCM7_HUMAN	81 kDa	6	8	8	0	0	1	2	1	0	0	0	0
sp|P20839|IMDH1_HUMAN	55 kDa	0	4	6	0	1	1	0	0	0	0	0	0
sp|Q15043|S39AE_HUMAN	54 kDa	2	2	2	2	3	2	3	3	4	5	6	8
sp|O75223|GGCT_HUMAN	21 kDa	5	4	3	3	4	3	1	2	4	1	2	3
sp|O75396|SC22B_HUMAN	25 kDa	3	4	3	2	1	1	2	2	1	4	3	2
sp|O60762|DPM1_HUMAN	30 kDa	3	3	2	6	3	4	4	5	2	1	1	1
sp|P21283|VATC1_HUMAN	44 kDa	3	4	3	0	1	1	1	2	4	2	3	1
sp|O14974|MYPT1_HUMAN	115 kDa	3	4	6	2	3	3	3	4	1	0	1	0
sp|Q8IZP0|ABI1_HUMAN	55 kDa	1	2	2	0	1	1	1	2	2	7	5	8
sp|Q9NY35|CLDN1_HUMAN	29 kDa	3	0	0	1	1	1	3	2	4	5	6	4
sp|Q5GLZ8|HERC4_HUMAN	119 kDa	3	5	3	2	4	2	3	3	1	0	1	0
sp|Q13618|CUL3_HUMAN	89 kDa	3	2	3	0	1	0	2	1	5	5	7	3
sp|P48147|PPCE_HUMAN	81 kDa	3	4	7	3	2	2	3	2	2	0	0	0
sp|Q8NBJ5|GT251_HUMAN	72 kDa	3	2	2	2	3	1	4	2	4	0	0	0
sp|Q9Y285|SYFA_HUMAN	58 kDa	5	5	5	2	3	3	4	2	0	0	0	0
sp|Q15029|U5S1_HUMAN	109 kDa	3	2	3	1	1	1	3	0	1	0	0	0
sp|O95202|LETM1_HUMAN	83 kDa	3	3	3	2	7	6	1	0	0	0	0	0
sp|P00749|UROK_HUMAN	49 kDa	0	0	0	0	1	0	2	1	1	11	12	9
sp|Q9UKS6|PACN3_HUMAN	48 kDa	0	0	0	0	0	0	1	1	2	12	9	8
sp|Q9UGV2|NDRG3_HUMAN	41 kDa	1	1	1	2	2	1	5	5	2	6	5	3
sp|Q9H7D0|DOCK5_HUMAN	215 kDa	0	2	2	0	2	1	6	4	1	1	2	1
sp|Q9Y3B3|TMED7_HUMAN	25 kDa	3	2	1	2	0	1	3	0	5	4	3	4
sp|Q13616|CUL1_HUMAN	90 kDa	4	3	3	2	0	1	2	2	4	4	3	4
sp|Q9NUM4|T106B_HUMAN	31 kDa	0	2	2	0	2	1	1	0	2	6	9	6
sp|P14550|AK1A1_HUMAN	37 kDa	3	3	2	0	2	2	3	4	6	1	1	1
sp|Q9P273|TEN3_HUMAN	301 kDa	1	1	1	1	1	0	2	2	0	6	5	2
sp|Q13724|MOGS_HUMAN	92 kDa	3	3	3	6	2	3	3	3	4	0	0	0
sp|P10155|RO60_HUMAN	61 kDa	3	4	5	5	2	3	4	3	5	0	0	0
sp|O14494|PLPP1_HUMAN	32 kDa	0	0	0	1	3	1	4	2	10	6	5	8
sp|Q14C86|GAPD1_HUMAN	165 kDa	3	3	7	3	5	2	5	2	0	0	0	0
sp|Q96PD2|DCBD2_HUMAN	85 kDa	1	1	0	0	2	1	1	0	1	12	10	11
sp|P11310|ACADM_HUMAN	47 kDa	3	5	5	3	6	5	2	4	0	0	0	0
sp|O43237|DC1L2_HUMAN	54 kDa	5	7	6	0	5	5	1	2	1	0	0	0
sp|Q5H9R7|PP6R3_HUMAN	98 kDa	2	6	5	3	1	2	1	0	0	0	0	0
sp|O95340|PAPS2_HUMAN	70 kDa	3	6	3	0	0	3	5	7	0	0	0	0
sp|Q15334|L2GL1_HUMAN	115 kDa	0	0	0	0	0	0	5	5	1	9	8	7
sp|Q92688|AN32B_HUMAN	29 kDa	8	5	5	0	0	0	0	0	1	0	0	0
sp|Q9HC07|TM165_HUMAN	35 kDa	5	2	2	2	1	1	2	2	4	6	7	6
sp|P23246|SFPQ_HUMAN	76 kDa	3	3	6	3	3	2	5	5	1	1	1	1
sp|Q9UI26|IPO11_HUMAN	113 kDa	3	6	2	2	1	2	4	2	1	1	1	1
sp|Q92905|CSN5_HUMAN	38 kDa	2	3	4	1	3	1	2	1	4	0	1	1
sp|Q9HAB8|PPCS_HUMAN	34 kDa	2	2	3	1	2	2	2	1	4	0	0	1
sp|Q9UNH7|SNX6_HUMAN	47 kDa	3	2	3	0	3	2	3	3	2	0	1	0
sp|O14684|PTGES_HUMAN	17 kDa	1	3	2	3	2	3	3	2	2	0	0	0
sp|P62857|RS28_HUMAN	8 kDa	3	3	4	0	4	4	1	3	2	0	0	1
sp|P05067|A4_HUMAN	87 kDa	3	2	3	8	5	5	0	1	0	1	1	1
sp|O43681|GET3_HUMAN	39 kDa	3	2	2	0	4	3	2	2	2	0	0	0
sp|Q9UNS2|CSN3_HUMAN	48 kDa	4	5	2	2	2	2	3	2	1	0	0	0
sp|Q7L5N1|CSN6_HUMAN	36 kDa	7	5	2	1	2	2	2	4	2	0	0	0
sp|Q13148|TADBP_HUMAN	45 kDa	9	6	7	1	1	1	3	1	0	0	1	0
sp|P04818|TYSY_HUMAN	36 kDa	3	5	4	5	5	5	2	0	0	1	0	1
sp|Q9ULC5|ACSL5_HUMAN	76 kDa	9	5	2	0	1	0	6	4	1	0	1	0
sp|Q99653|CHP1_HUMAN	22 kDa	2	0	2	0	0	0	6	2	6	4	3	6
sp|Q01105|SET_HUMAN	33 kDa	5	9	6	0	0	1	3	3	5	0	0	0
sp|O43615|TIM44_HUMAN	51 kDa	5	2	2	2	7	4	1	0	0	0	0	0
sp|O14880|MGST3_HUMAN	17 kDa	2	0	0	15	7	7	5	3	2	0	0	0
sp|Q9Y520|PRC2C_HUMAN	317 kDa	6	5	7	0	0	0	0	0	0	0	0	0
sp|Q13332|PTPRS_HUMAN	217 kDa	2	0	0	3	1	2	0	0	0	7	6	10
sp|Q14157|UBP2L_HUMAN	115 kDa	5	7	9	0	2	1	0	1	0	0	0	0
sp|P40123|CAP2_HUMAN	53 kDa	3	3	0	2	4	3	0	2	0	0	0	0
sp|O75489|NDUS3_HUMAN	30 kDa	3	1	0	12	8	7	0	0	0	0	0	0
sp|P42167|LAP2B_HUMAN	51 kDa	13	6	7	0	0	0	0	0	0	0	0	0
sp|P42677|RS27_HUMAN	9 kDa	3	4	2	2	2	1	3	2	1	1	1	1
sp|P49006|MRP_HUMAN	20 kDa	2	2	2	0	2	2	3	4	7	4	6	3
sp|Q9Y3E5|PTH2_HUMAN	19 kDa	3	4	3	1	2	1	4	3	0	5	6	4
sp|P07099|HYEP_HUMAN	53 kDa	3	2	2	3	3	4	2	6	8	1	0	1
sp|Q7Z7H5|TMED4_HUMAN	26 kDa	3	2	1	1	1	1	0	1	2	4	2	1
sp|Q6NUM9|RETST_HUMAN	67 kDa	3	2	6	0	2	2	6	4	2	1	1	0
sp|Q9UBQ7|GRHPR_HUMAN	36 kDa	5	5	2	3	4	3	3	4	2	0	0	0
sp|P15374|UCHL3_HUMAN	26 kDa	3	2	5	5	4	2	1	1	1	0	0	1
sp|Q14165|MLEC_HUMAN	32 kDa	4	2	2	5	2	3	4	3	5	0	0	0
sp|O95486|SC24A_HUMAN	120 kDa	1	4	1	0	0	0	2	1	0	0	2	1
sp|O15173|PGRC2_HUMAN	24 kDa	5	2	2	2	2	2	4	4	4	0	0	0
sp|P51114|FXR1_HUMAN	70 kDa	4	5	2	2	2	2	4	2	1	0	0	0
sp|P36897|TGFR1_HUMAN	56 kDa	1	0	0	1	0	1	0	1	0	9	10	7
sp|O75509|TNR21_HUMAN	72 kDa	1	1	0	1	2	2	0	0	0	8	10	10
sp|P26368|U2AF2_HUMAN	54 kDa	8	5	4	0	0	1	2	1	1	0	0	0
sp|P53007|TXTP_HUMAN	34 kDa	2	0	0	7	6	7	2	1	1	0	0	0
sp|Q96BJ3|AIDA_HUMAN	35 kDa	0	1	0	0	0	0	3	3	2	7	6	7
sp|O75521|ECI2_HUMAN	44 kDa	3	5	4	5	2	2	0	0	0	0	0	0
sp|P29597|TYK2_HUMAN	134 kDa	0	0	0	0	0	0	1	0	0	9	7	8
sp|Q96FN4|CPNE2_HUMAN	61 kDa	0	0	0	0	0	0	0	0	4	12	9	8
sp|P61289|PSME3_HUMAN	30 kDa	8	7	7	0	0	0	0	0	0	0	0	0
sp|Q9BUJ2|HNRL1_HUMAN	96 kDa	5	6	7	0	0	0	0	0	0	0	0	0
sp|P26583|HMGB2_HUMAN	24 kDa	8	7	5	0	0	0	0	0	0	0	0	0
sp|P62913|RL11_HUMAN	20 kDa	3	4	2	2	2	2	3	2	1	2	1	1
sp|Q9H3N1|TMX1_HUMAN	32 kDa	4	2	3	2	3	2	2	3	1	1	2	2
sp|P63279|UBC9_HUMAN (+1)	18 kDa	5	4	4	1	1	1	0	2	1	1	1	1
sp|Q13425|SNTB2_HUMAN	58 kDa	1	1	1	1	1	1	4	7	2	2	3	6
sp|P57088|TMM33_HUMAN	28 kDa	1	2	3	1	2	1	2	1	1	1	0	1
sp|P05121|PAI1_HUMAN	45 kDa	3	1	0	2	2	3	1	4	5	4	5	3
sp|Q13637|RAB32_HUMAN	25 kDa	1	1	1	0	1	1	3	1	0	4	3	6
sp|Q7Z478|DHX29_HUMAN	155 kDa	3	5	3	2	3	3	2	1	0	1	0	1
sp|Q92503|S14L1_HUMAN	81 kDa	2	5	2	0	1	1	3	0	0	1	1	1
sp|P41227|NAA10_HUMAN	26 kDa	4	3	4	1	2	0	2	1	1	0	1	0
sp|O15400|STX7_HUMAN	30 kDa	1	2	2	0	2	0	1	0	2	11	3	9
sp|Q16698|DECR_HUMAN	36 kDa	3	3	3	1	2	4	2	2	2	0	0	0
sp|Q9BTT0|AN32E_HUMAN	31 kDa	8	6	6	1	1	1	1	1	1	0	0	0
sp|Q9NZL9|MAT2B_HUMAN	38 kDa	4	4	2	1	4	4	3	2	2	0	0	0
sp|Q9UMY4|SNX12_HUMAN	19 kDa	0	1	1	1	0	2	0	0	2	1	2	4
sp|P51151|RAB9A_HUMAN	23 kDa	1	1	0	1	0	0	2	2	1	8	7	7
sp|O43688|PLPP2_HUMAN	33 kDa	0	0	0	2	1	3	2	3	4	5	8	7
sp|Q9UNZ2|NSF1C_HUMAN	41 kDa	7	7	6	0	3	3	1	1	1	0	0	0
sp|Q9BT67|NFIP1_HUMAN	25 kDa	1	0	0	1	1	1	0	0	0	8	5	6
sp|Q10713|MPPA_HUMAN	58 kDa	3	2	4	6	6	6	1	0	0	0	0	0
sp|Q9UMX0|UBQL1_HUMAN	63 kDa	6	5	6	1	3	1	0	0	1	0	0	0
sp|Q8NC42|RN149_HUMAN	43 kDa	0	1	0	1	3	1	0	0	0	11	8	9
sp|P13073|COX41_HUMAN	20 kDa	2	0	0	6	6	6	0	0	1	0	0	0
sp|Q08J23|NSUN2_HUMAN	86 kDa	7	6	6	0	0	0	1	0	0	0	0	0
sp|P46934|NEDD4_HUMAN	149 kDa	3	0	0	0	0	0	1	0	0	4	5	4
sp|O15355|PPM1G_HUMAN	59 kDa	9	8	7	0	0	0	0	0	0	0	0	0
sp|Q13325|IFIT5_HUMAN	56 kDa	2	4	3	2	1	1	4	4	2	1	2	1
sp|P07910|HNRPC_HUMAN	34 kDa	2	2	1	2	4	2	4	3	0	2	2	1
sp|P09913|IFIT2_HUMAN	55 kDa	1	2	2	2	1	2	7	4	1	1	2	1
sp|Q12979|ABR_HUMAN	98 kDa	2	2	2	1	1	1	1	1	0	4	6	4
sp|Q00765|REEP5_HUMAN	21 kDa	3	3	3	2	1	3	1	2	5	1	1	1
sp|O96019|ACL6A_HUMAN	47 kDa	5	4	4	1	2	1	3	3	2	1	2	1
sp|O96013|PAK4_HUMAN	64 kDa	2	2	2	0	1	1	3	2	1	6	6	4
sp|Q9UBR2|CATZ_HUMAN	34 kDa	1	2	3	2	4	1	0	1	2	1	1	1
sp|Q9BZH6|WDR11_HUMAN	137 kDa	0	4	2	0	1	1	2	5	1	1	0	1
sp|P16930|FAAA_HUMAN	46 kDa	1	2	2	1	1	3	2	3	5	0	0	1
sp|P16278|BGAL_HUMAN	76 kDa	0	1	0	3	2	2	2	4	8	0	1	1
sp|Q9Y6M5|ZNT1_HUMAN	55 kDa	1	1	0	0	2	0	3	3	5	6	5	7
sp|Q8N392|RHG18_HUMAN	75 kDa	3	2	3	0	1	0	0	1	0	1	1	0
sp|Q92538|GBF1_HUMAN	206 kDa	5	4	3	2	1	2	1	2	0	0	0	0
sp|P55039|DRG2_HUMAN	41 kDa	5	2	2	2	4	4	3	2	0	0	0	0
sp|P08559|ODPA_HUMAN	43 kDa	3	0	2	5	6	7	1	1	0	0	0	0
sp|Q9UG63|ABCF2_HUMAN	71 kDa	8	3	3	2	2	1	2	0	0	1	0	0
sp|Q9Y6D5|BIG2_HUMAN	202 kDa	2	5	2	0	0	0	3	1	0	1	1	0
sp|P31431|SDC4_HUMAN	22 kDa	0	0	1	1	2	2	1	0	0	8	9	9
sp|Q86Y82|STX12_HUMAN	32 kDa	1	2	0	0	1	2	0	0	0	7	7	7
sp|Q8WVM8|SCFD1_HUMAN	72 kDa	4	5	4	0	2	0	5	3	0	0	1	0
sp|Q16795|NDUA9_HUMAN	43 kDa	4	1	0	10	7	7	1	0	0	0	0	0
sp|P54725|RD23A_HUMAN	40 kDa	3	3	5	1	2	1	0	0	0	0	0	0
sp|Q04912|RON_HUMAN	152 kDa	0	0	0	0	0	0	1	1	2	7	10	8
sp|O00214|LEG8_HUMAN	36 kDa	1	0	0	1	0	0	0	1	0	12	10	9
sp|Q13362|2A5G_HUMAN	61 kDa	3	3	0	1	2	3	4	1	0	0	0	1
sp|O75694|NU155_HUMAN	155 kDa	9	5	2	1	0	0	3	0	0	0	0	0
sp|Q9Y666|S12A7_HUMAN	119 kDa	0	0	0	0	0	0	0	2	0	7	9	9
sp|Q9UHX1|PUF60_HUMAN	60 kDa	11	5	6	0	0	0	0	0	0	0	0	0
sp|P20645|MPRD_HUMAN	31 kDa	2	2	2	1	2	1	1	2	4	6	2	3
sp|P49593|PPM1F_HUMAN	50 kDa	3	5	2	0	3	1	3	2	1	1	1	1
sp|O95394|AGM1_HUMAN	60 kDa	3	5	2	1	1	1	2	4	2	0	1	0
sp|Q9Y287|ITM2B_HUMAN	30 kDa	2	1	2	5	3	6	1	0	1	5	5	6
sp|P49768|PSN1_HUMAN	53 kDa	1	1	0	1	1	1	3	2	2	6	7	8
sp|P51809|VAMP7_HUMAN	25 kDa	3	2	0	1	0	1	2	2	0	4	5	3
sp|O95487|SC24B_HUMAN	137 kDa	4	5	2	1	0	2	6	5	0	1	1	1
sp|Q96KP1|EXOC2_HUMAN	104 kDa	0	2	1	0	0	0	2	1	1	7	6	4
sp|Q96T51|RUFY1_HUMAN	80 kDa	3	5	6	2	3	1	2	2	1	0	0	0
sp|Q9UBV2|SE1L1_HUMAN	89 kDa	3	5	3	3	3	3	3	2	4	0	0	0
sp|Q9Y2D4|EXC6B_HUMAN	94 kDa	0	0	0	1	1	1	4	3	1	6	7	6
sp|Q8N2K0|ABD12_HUMAN	45 kDa	1	2	1	5	0	2	6	2	1	0	0	0
sp|Q9Y263|PLAP_HUMAN	87 kDa	3	5	4	1	3	2	1	1	1	0	0	0
sp|P55036|PSMD4_HUMAN	41 kDa	5	5	6	2	5	3	1	1	1	0	0	0
sp|Q969X1|LFG3_HUMAN	35 kDa	0	0	0	1	1	1	3	2	2	6	12	10
sp|Q6WCQ1|MPRIP_HUMAN	117 kDa	2	6	4	0	2	1	2	1	1	0	0	0
sp|P63208|SKP1_HUMAN	19 kDa	1	1	4	1	3	3	0	2	0	1	0	0
sp|P52732|KIF11_HUMAN	119 kDa	3	5	4	2	1	4	1	1	0	0	0	0
sp|Q96EY5|MB12A_HUMAN	29 kDa	1	1	1	0	1	0	1	0	0	12	10	12
sp|Q9UKY7|CDV3_HUMAN	27 kDa	4	8	7	0	3	1	1	1	0	0	0	0
sp|P00450|CERU_HUMAN	122 kDa	0	0	0	13	2	8	0	2	6	0	0	1
sp|P05387|RLA2_HUMAN	12 kDa	3	4	7	5	5	4	0	0	0	0	0	0
sp|Q92738|US6NL_HUMAN	94 kDa	0	0	0	0	0	0	1	1	1	9	8	8
sp|Q9Y4D7|PLXD1_HUMAN	212 kDa	0	1	0	0	0	0	0	0	0	2	3	3
sp|P39687|AN32A_HUMAN	29 kDa	6	6	7	0	0	0	0	0	0	0	0	0
sp|O95379|TFIP8_HUMAN	23 kDa	2	2	2	2	1	1	2	4	2	5	5	4
sp|Q9P0V9|SEP10_HUMAN	53 kDa	2	2	3	1	1	0	2	1	4	1	0	1
sp|Q9NV92|NFIP2_HUMAN	36 kDa	1	1	1	3	3	2	0	1	1	4	2	3
sp|Q08AM6|VAC14_HUMAN	88 kDa	3	2	2	0	1	1	3	1	0	0	2	2
sp|Q8WWI1|LMO7_HUMAN	193 kDa	0	1	1	0	3	2	4	7	2	1	2	1
sp|Q9UM00|TMCO1_HUMAN	27 kDa	5	3	2	1	2	2	4	3	4	1	0	0
sp|Q13098|CSN1_HUMAN	56 kDa	2	3	2	0	4	2	3	2	4	0	0	0
sp|Q03518|TAP1_HUMAN	87 kDa	3	2	2	3	4	2	4	3	2	0	0	0
sp|Q00577|PURA_HUMAN	35 kDa	3	2	2	2	1	0	2	1	2	0	0	0
sp|Q6IAA8|LTOR1_HUMAN	18 kDa	1	1	1	0	0	0	1	0	2	8	8	7
sp|Q14232|EI2BA_HUMAN	34 kDa	2	3	2	1	1	1	1	0	0	0	0	0
sp|Q13393|PLD1_HUMAN	124 kDa	0	0	0	0	0	0	1	2	1	8	7	6
sp|P17693|HLAG_HUMAN	38 kDa	0	0	2	0	2	2	0	0	2	6	2	6
sp|Q9UHD9|UBQL2_HUMAN	66 kDa	3	5	7	0	2	1	0	0	0	1	0	0
sp|Q53EP0|FND3B_HUMAN	133 kDa	0	0	1	0	0	0	1	1	0	13	12	8
sp|P00403|COX2_HUMAN	26 kDa	4	0	0	9	7	8	2	1	0	0	0	0
sp|P28331|NDUS1_HUMAN	79 kDa	3	0	0	9	6	5	0	0	0	0	1	0
sp|Q96NE9|FRMD6_HUMAN	72 kDa	0	0	0	0	0	0	3	2	0	8	8	7
sp|P61018|RAB4B_HUMAN	24 kDa	0	0	2	0	0	0	0	3	0	4	5	4
sp|Q9HCP0|KC1G1_HUMAN	49 kDa	0	0	0	0	0	0	0	0	0	8	7	9
sp|O43169|CYB5B_HUMAN	17 kDa	3	2	2	1	4	2	1	1	1	1	1	1
sp|Q9NUQ8|ABCF3_HUMAN	80 kDa	4	4	1	2	1	2	3	3	1	1	1	1
sp|Q9Y295|DRG1_HUMAN	41 kDa	3	2	2	0	4	3	1	2	2	1	1	2
sp|Q92747|ARC1A_HUMAN	42 kDa	3	2	3	1	2	1	3	2	2	2	1	0
sp|Q969E2|SCAM4_HUMAN	26 kDa	0	1	1	0	1	1	4	2	2	2	2	2
sp|P50443|S26A2_HUMAN	82 kDa	0	1	0	2	1	2	2	2	2	6	5	4
sp|P11172|UMPS_HUMAN	52 kDa	3	3	4	2	1	2	1	0	0	0	1	0
sp|Q9Y3U8|RL36_HUMAN	12 kDa	5	5	2	1	2	2	1	0	0	1	1	2
sp|Q9UHB6|LIMA1_HUMAN	85 kDa	4	2	1	0	4	3	2	2	0	0	0	0
sp|O75643|U520_HUMAN	245 kDa	6	3	0	1	1	1	3	2	0	0	1	0
sp|P31937|3HIDH_HUMAN	35 kDa	3	4	3	3	4	6	1	2	4	0	0	0
sp|Q13085|ACACA_HUMAN	266 kDa	3	2	2	0	3	0	2	3	0	0	0	0
sp|P14866|HNRPL_HUMAN	64 kDa	3	2	1	0	1	1	7	8	2	0	0	0
sp|Q9ULH0|KDIS_HUMAN	197 kDa	0	0	0	0	0	0	2	0	0	9	6	4
sp|Q92485|ASM3B_HUMAN	51 kDa	0	0	0	0	0	0	0	0	0	0	8	9
sp|O14979|HNRDL_HUMAN	46 kDa	4	2	3	0	0	0	1	0	0	0	0	1
sp|Q13433|S39A6_HUMAN	85 kDa	0	0	0	0	0	0	0	0	0	12	12	9
sp|Q86YS6|RAB43_HUMAN	23 kDa	0	0	0	0	0	0	4	2	2	0	0	3
sp|P10619|PPGB_HUMAN	54 kDa	3	2	2	3	2	2	1	2	2	2	2	2
sp|Q5VT79|AXA81_HUMAN	37 kDa	2	2	2	2	2	2	3	3	4	2	3	2
sp|Q13617|CUL2_HUMAN	87 kDa	2	2	2	3	0	1	1	2	1	0	1	1
sp|Q14914|PTGR1_HUMAN	36 kDa	3	1	2	1	0	1	2	0	1	0	0	0
sp|Q15645|PCH2_HUMAN	49 kDa	3	2	2	5	5	5	2	2	0	0	0	1
sp|O60568|PLOD3_HUMAN	85 kDa	3	4	2	1	4	2	1	3	1	0	0	0
sp|P42126|ECI1_HUMAN	33 kDa	3	4	2	6	3	3	2	1	1	0	0	0
sp|Q8IYI6|EXOC8_HUMAN	82 kDa	1	1	1	0	0	1	1	1	0	6	8	6
sp|Q9BY32|ITPA_HUMAN	21 kDa	3	3	3	1	3	3	3	2	0	0	0	0
sp|P19256|LFA3_HUMAN	28 kDa	0	0	0	0	1	1	1	3	5	4	5	6
sp|Q9UIA9|XPO7_HUMAN	124 kDa	3	4	2	0	3	1	4	2	0	0	0	0
sp|Q7Z434|MAVS_HUMAN	57 kDa	8	5	6	0	1	1	1	1	0	1	0	0
sp|O95861|BPNT1_HUMAN	33 kDa	2	4	3	0	0	0	1	1	1	0	0	0
sp|O60503|ADCY9_HUMAN	151 kDa	0	0	0	0	1	0	1	3	1	6	5	6
sp|Q32MZ4|LRRF1_HUMAN	89 kDa	3	3	5	0	4	3	1	1	0	0	0	0
sp|Q15003|CND2_HUMAN	83 kDa	3	8	4	1	4	3	0	0	0	0	0	0
sp|P62633|CNBP_HUMAN	19 kDa	5	5	3	3	1	1	0	0	0	0	0	0
sp|P24941|CDK2_HUMAN	34 kDa	2	3	3	0	2	2	0	1	0	0	0	0
sp|Q9ULI3|HEG1_HUMAN	147 kDa	0	0	1	0	0	0	0	0	1	8	10	8
sp|Q92882|OSTF1_HUMAN	24 kDa	2	2	2	1	1	2	2	3	2	6	3	3
sp|Q15678|PTN14_HUMAN	135 kDa	1	1	0	1	1	1	3	1	1	2	5	1
sp|Q9Y2V2|CHSP1_HUMAN	16 kDa	1	4	2	3	2	2	2	1	0	1	1	2
sp|Q8WV24|PHLA1_HUMAN	45 kDa	1	1	1	1	2	0	1	1	1	4	1	3
sp|P30825|SL7A1_HUMAN	68 kDa	1	1	0	2	2	1	1	2	0	5	5	7
sp|Q92520|FAM3C_HUMAN	25 kDa	4	2	3	2	1	0	1	0	2	4	5	4
sp|Q12965|MYO1E_HUMAN	127 kDa	0	1	1	1	2	0	6	6	1	4	5	3
sp|Q07617|SPAG1_HUMAN	104 kDa	0	1	2	1	1	2	1	1	0	4	5	3
sp|Q9UQE7|SMC3_HUMAN	142 kDa	3	2	2	0	1	1	3	3	0	0	0	0
sp|Q9UEW8|STK39_HUMAN	59 kDa	2	2	2	0	1	1	2	1	0	0	1	2
sp|Q14393|GAS6_HUMAN	75 kDa	0	1	0	1	1	1	0	6	11	2	3	4
sp|O60443|GSDME_HUMAN	55 kDa	3	3	1	0	1	3	4	4	7	0	0	0
sp|P06730|IF4E_HUMAN	25 kDa	1	2	2	0	0	0	1	1	0	0	0	0
sp|Q9NZB2|F120A_HUMAN	122 kDa	3	4	6	1	3	2	2	2	0	0	0	0
sp|P05091|ALDH2_HUMAN	56 kDa	1	2	2	5	4	5	1	1	0	0	0	0
sp|Q9C0C9|UBE2O_HUMAN	141 kDa	1	2	4	1	2	1	0	0	0	0	0	0
sp|P50579|MAP2_HUMAN	53 kDa	7	7	4	2	1	3	0	1	0	0	0	0
sp|O00421|CCRL2_HUMAN	40 kDa	0	0	0	0	0	0	3	1	1	2	6	3
sp|Q8WWM7|ATX2L_HUMAN	113 kDa	4	4	4	1	0	0	0	1	0	0	0	0
sp|Q15637|SF01_HUMAN	68 kDa	7	6	6	0	0	0	1	0	0	0	0	0
sp|Q86UE4|LYRIC_HUMAN	64 kDa	6	9	7	1	0	0	0	0	0	0	0	0
sp|Q7Z5G4|GOGA7_HUMAN	16 kDa	0	0	0	0	0	0	0	0	0	8	8	2
sp|Q9Y547|IFT25_HUMAN	16 kDa	3	5	3	1	3	3	3	2	1	1	1	1
sp|Q96EK6|GNA1_HUMAN	21 kDa	3	3	4	2	3	3	1	2	1	1	2	1
sp|Q93034|CUL5_HUMAN	91 kDa	2	2	2	1	1	1	0	3	1	1	0	2
sp|Q96G23|CERS2_HUMAN	45 kDa	3	2	2	3	2	3	3	2	4	1	0	0
sp|Q96IJ6|GMPPA_HUMAN	46 kDa	1	2	3	1	1	0	4	3	1	1	0	0
sp|P04062|GLCM_HUMAN	60 kDa	3	2	2	0	3	1	0	1	4	0	1	1
sp|P02792|FRIL_HUMAN	20 kDa	1	0	1	3	4	4	1	4	7	0	1	0
sp|Q00688|FKBP3_HUMAN	25 kDa	5	5	4	1	2	1	0	1	1	0	1	1
sp|P48426|PI42A_HUMAN	46 kDa	0	0	1	0	0	1	1	3	2	2	2	1
sp|P35610|SOAT1_HUMAN	65 kDa	3	0	1	1	2	3	2	2	4	0	0	0
sp|P61201|CSN2_HUMAN	52 kDa	4	5	1	1	1	3	0	1	0	0	0	0
sp|O00233|PSMD9_HUMAN	25 kDa	5	5	4	2	4	2	2	1	0	0	0	0
sp|Q9Y6X5|ENPP4_HUMAN	52 kDa	0	0	2	0	0	0	1	2	2	5	3	4
sp|O60749|SNX2_HUMAN	58 kDa	3	2	3	0	0	2	1	3	1	0	0	0
sp|O14493|CLD4_HUMAN	22 kDa	1	0	1	0	0	0	2	1	2	6	5	6
sp|Q9NRA2|S17A5_HUMAN	55 kDa	1	0	0	1	0	0	0	0	4	7	3	6
sp|Q6L8Q7|PDE12_HUMAN	67 kDa	3	5	4	3	1	4	0	0	0	0	0	0
sp|Q9NUJ1|ABHDA_HUMAN	34 kDa	3	4	2	6	4	7	0	0	0	0	0	0
sp|Q8NB90|AFG2H_HUMAN	98 kDa	3	2	4	1	2	1	2	2	0	0	0	0
sp|Q9BZF1|OSBL8_HUMAN	101 kDa	3	0	1	0	0	0	4	6	4	0	0	0
sp|O00308|WWP2_HUMAN	99 kDa	0	0	0	0	0	0	0	0	0	8	10	6
sp|P25205|MCM3_HUMAN	91 kDa	6	5	8	0	0	0	0	0	0	0	0	0
sp|Q9H3U1|UN45A_HUMAN	103 kDa	1	2	3	3	1	1	3	2	1	1	1	2
sp|Q9UL15|BAG5_HUMAN	51 kDa	2	2	2	0	2	1	2	2	1	4	3	6
sp|O75663|TIPRL_HUMAN	31 kDa	3	3	2	1	3	1	2	1	1	0	0	1
sp|P61956|SUMO2_HUMAN	11 kDa	3	3	3	1	2	2	1	1	0	0	1	0
sp|O43583|DENR_HUMAN	22 kDa	3	2	3	0	1	2	2	1	2	1	0	1
sp|Q6NSJ5|LRC8E_HUMAN	90 kDa	0	1	1	2	0	1	3	2	1	7	2	4
sp|O00401|WASL_HUMAN	55 kDa	1	2	1	0	2	2	3	1	0	5	3	2
sp|Q9UPU5|UBP24_HUMAN	294 kDa	1	2	2	0	1	3	1	3	0	0	0	0
sp|Q15435|PP1R7_HUMAN	42 kDa	3	2	3	2	3	3	2	1	4	0	0	1
sp|O75352|MPU1_HUMAN	27 kDa	2	2	1	3	2	2	2	3	4	0	0	0
sp|Q14CX7|NAA25_HUMAN	112 kDa	4	2	2	2	3	2	1	2	1	0	0	0
sp|Q9Y3C6|PPIL1_HUMAN	18 kDa	1	2	2	0	0	0	2	1	0	1	0	1
sp|Q9Y2H0|DLGP4_HUMAN	108 kDa	1	1	1	0	1	0	0	0	0	6	3	7
sp|P67812|SC11A_HUMAN	21 kDa	2	0	2	1	1	1	3	3	2	0	0	0
sp|P78325|ADAM8_HUMAN	89 kDa	0	1	2	0	3	1	1	0	0	6	7	7
sp|Q9Y2Q3|GSTK1_HUMAN	25 kDa	2	3	3	5	4	3	1	1	1	0	0	0
sp|Q15717|ELAV1_HUMAN	36 kDa	3	3	2	1	2	1	3	2	0	0	0	0
sp|P02794|FRIH_HUMAN	21 kDa	0	0	1	3	2	3	0	3	6	0	1	2
sp|Q9UHY1|NRBP_HUMAN	60 kDa	5	2	3	2	4	4	2	1	0	0	0	0
sp|Q9NQR4|NIT2_HUMAN	31 kDa	4	5	2	3	1	1	0	1	2	0	0	0
sp|Q16643|DREB_HUMAN	71 kDa	0	0	0	0	2	0	6	4	5	2	1	1
sp|Q05682|CALD1_HUMAN	93 kDa	2	5	3	0	2	1	1	0	1	0	0	0
sp|Q8WWB7|GLMP_HUMAN	44 kDa	1	0	0	2	0	2	0	0	0	5	8	7
sp|P08069|IGF1R_HUMAN	155 kDa	0	0	0	0	0	0	1	4	0	5	9	4
sp|Q56VL3|OCAD2_HUMAN	17 kDa	3	0	0	2	5	7	2	2	0	0	0	0
sp|Q9H0X4|F234A_HUMAN	60 kDa	0	0	0	0	0	0	3	1	2	9	7	7
sp|P56199|ITA1_HUMAN	131 kDa	0	0	0	0	0	0	0	1	6	4	6	4
sp|P15529|MCP_HUMAN	44 kDa	0	0	0	0	0	0	0	0	1	4	5	7
sp|Q92804|RBP56_HUMAN	62 kDa	7	3	3	0	0	0	3	1	0	0	0	0
sp|Q9Y2E4|DIP2C_HUMAN	171 kDa	0	0	0	0	0	0	0	1	0	8	10	6
sp|P26358|DNMT1_HUMAN	183 kDa	3	5	5	0	0	0	0	0	0	0	0	0
sp|Q96J84|KIRR1_HUMAN	84 kDa	0	0	0	0	0	0	0	0	0	6	6	13
sp|Q5T9A4|ATD3B_HUMAN	73 kDa	0	0	0	5	5	4	0	0	0	0	0	0
sp|O75886|STAM2_HUMAN	58 kDa	0	0	0	0	0	0	0	0	0	7	6	6
sp|P30046|DOPD_HUMAN	13 kDa	2	0	2	3	1	1	1	2	2	2	1	2
sp|Q9UKG1|DP13A_HUMAN	80 kDa	2	2	2	1	1	1	2	3	2	1	2	2
sp|Q6ZRP7|QSOX2_HUMAN	78 kDa	3	2	2	1	1	0	1	0	2	2	2	2
sp|Q9Y3A6|TMED5_HUMAN	26 kDa	1	1	1	5	0	1	1	2	1	1	0	2
sp|P61421|VA0D1_HUMAN	40 kDa	2	0	0	3	2	2	1	1	0	1	2	2
sp|Q9NS25|SPNXB_HUMAN	12 kDa	0	1	2	0	2	1	4	3	1	5	6	6
sp|A5YKK6|CNOT1_HUMAN	267 kDa	3	3	1	1	2	2	2	3	0	0	0	0
sp|Q92619|HMHA1_HUMAN	125 kDa	0	4	2	0	1	1	1	0	0	1	1	1
sp|Q96KA5|CLP1L_HUMAN	62 kDa	3	2	2	2	2	2	3	4	2	0	0	0
sp|Q15005|SPCS2_HUMAN	25 kDa	3	2	2	1	1	1	1	1	1	0	0	0
sp|Q9H2V7|SPNS1_HUMAN	57 kDa	0	0	0	1	2	1	1	3	4	6	8	4
sp|P62318|SMD3_HUMAN	14 kDa	3	1	2	0	1	1	2	1	1	0	0	0
sp|P08397|HEM3_HUMAN	39 kDa	5	2	2	0	0	0	2	2	1	0	1	0
sp|P61011|SRP54_HUMAN	56 kDa	4	5	4	1	1	1	1	1	0	0	0	0
sp|Q96CS3|FAF2_HUMAN	53 kDa	3	3	3	2	0	1	5	4	1	0	0	0
sp|Q96FZ7|CHMP6_HUMAN	23 kDa	0	0	0	1	1	0	2	1	2	6	3	2
sp|Q15369|ELOC_HUMAN	12 kDa	4	2	5	2	3	2	2	1	0	0	0	0
sp|P04004|VTNC_HUMAN	54 kDa	0	0	0	5	5	3	0	3	5	2	2	2
sp|Q3ZCQ8|TIM50_HUMAN	40 kDa	3	2	2	2	4	3	1	0	0	0	0	0
sp|Q9Y4E8|UBP15_HUMAN	112 kDa	3	5	4	0	1	1	0	1	0	0	0	0
sp|P61916|NPC2_HUMAN	17 kDa	4	3	3	5	4	2	0	1	0	0	0	0
sp|Q9UNK0|STX8_HUMAN	27 kDa	2	1	2	0	0	0	0	0	1	7	10	7
sp|P47985|UCRI_HUMAN	30 kDa	6	1	1	5	7	4	1	0	0	0	0	0
sp|Q96C36|P5CR2_HUMAN	34 kDa	1	3	1	3	5	5	0	0	0	0	0	0
sp|P50213|IDH3A_HUMAN	40 kDa	2	2	1	8	4	3	0	0	0	0	0	0
sp|Q5VST6|AB17B_HUMAN	32 kDa	0	0	0	0	0	0	3	3	1	6	6	4
sp|Q9BXI6|TB10A_HUMAN	57 kDa	0	0	0	0	0	0	4	5	2	2	1	3
sp|P37108|SRP14_HUMAN	15 kDa	4	5	2	0	1	0	0	1	0	0	0	0
sp|P23368|MAOM_HUMAN	65 kDa	3	2	3	3	3	3	0	0	0	0	0	0
sp|Q9H329|E41LB_HUMAN	100 kDa	0	0	0	0	0	0	3	2	0	6	6	6
sp|O94826|TOM70_HUMAN	67 kDa	3	3	6	0	0	0	1	0	0	0	0	0
sp|P78536|ADA17_HUMAN	93 kDa	0	0	0	0	0	0	0	1	2	7	6	9
sp|P02751|FINC_HUMAN	272 kDa	0	0	0	8	0	1	0	8	5	0	0	0
sp|Q15813|TBCE_HUMAN	59 kDa	3	3	1	2	3	3	2	2	1	1	1	1
sp|P36969|GPX4_HUMAN	22 kDa	2	1	2	2	1	1	2	3	1	1	1	2
sp|O15127|SCAM2_HUMAN	37 kDa	1	0	1	1	0	1	1	3	4	4	3	2
sp|Q92896|GSLG1_HUMAN	135 kDa	2	0	1	1	1	1	0	2	1	2	3	4
sp|Q9HB90|RRAGC_HUMAN	44 kDa	2	2	2	0	1	1	2	2	0	1	3	1
sp|Q9BVC6|TM109_HUMAN	26 kDa	2	1	2	1	1	2	1	1	1	0	0	0
sp|Q13630|FCL_HUMAN	36 kDa	3	1	2	0	1	0	1	2	1	0	0	0
sp|Q13636|RAB31_HUMAN	22 kDa	0	1	0	0	2	3	2	1	2	7	5	3
sp|P42330|AK1C3_HUMAN	37 kDa	2	1	2	2	5	1	2	2	5	0	0	0
sp|Q9H488|OFUT1_HUMAN	44 kDa	3	2	4	3	2	3	1	1	1	0	0	0
sp|P47914|RL29_HUMAN	18 kDa	4	2	2	2	2	2	2	2	1	0	0	0
sp|Q9UFN0|NPS3A_HUMAN	28 kDa	2	2	2	5	3	4	2	0	2	0	0	0
sp|Q9NZV1|CRIM1_HUMAN	114 kDa	2	2	0	6	2	2	0	0	0	1	3	3
sp|Q9UBC2|EP15R_HUMAN	94 kDa	3	4	2	0	1	1	1	0	4	0	0	0
sp|Q6XZF7|DNMBP_HUMAN	177 kDa	3	2	2	1	1	3	0	1	0	1	0	0
sp|Q96A33|CCD47_HUMAN	56 kDa	5	3	3	1	0	1	2	0	2	0	0	0
sp|Q99661|KIF2C_HUMAN	81 kDa	3	4	4	0	1	1	1	1	0	0	0	0
sp|Q96CV9|OPTN_HUMAN	66 kDa	3	5	2	1	2	3	0	1	0	0	0	0
sp|O00139|KIF2A_HUMAN	80 kDa	0	1	1	2	2	5	1	1	0	0	0	0
sp|O43765|SGTA_HUMAN	34 kDa	4	4	4	0	4	2	1	0	0	0	0	0
sp|P53367|ARFP1_HUMAN	42 kDa	3	6	3	0	2	1	1	1	0	0	0	0
sp|Q13185|CBX3_HUMAN	21 kDa	6	5	2	0	1	1	1	2	0	0	0	0
sp|Q92796|DLG3_HUMAN	90 kDa	0	0	0	0	0	0	1	1	1	8	5	3
sp|Q9UBX3|DIC_HUMAN	31 kDa	2	0	0	7	4	5	2	2	0	0	0	0
sp|O95817|BAG3_HUMAN	62 kDa	3	4	6	0	1	0	0	0	0	1	0	0
sp|O15162|PLS1_HUMAN	35 kDa	0	0	0	0	0	0	1	0	1	6	5	6
sp|Q99755|PI51A_HUMAN	63 kDa	0	0	0	0	0	0	3	0	1	2	7	4
sp|O94905|ERLN2_HUMAN	38 kDa	0	0	0	6	1	3	5	4	1	0	0	0
sp|P51178|PLCD1_HUMAN	86 kDa	0	0	0	0	0	0	0	1	0	7	9	11
sp|Q12866|MERTK_HUMAN	110 kDa	0	0	0	0	0	0	0	0	0	6	5	4
sp|Q9UI12|VATH_HUMAN	56 kDa	1	2	2	0	1	2	2	2	2	2	2	3
sp|Q9GZP8|IMUP_HUMAN	11 kDa	3	3	2	1	2	1	0	1	1	1	1	1
sp|Q13017|RHG05_HUMAN	172 kDa	3	2	2	2	1	3	2	1	0	0	1	1
sp|Q13867|BLMH_HUMAN	53 kDa	1	1	2	2	1	1	1	1	2	1	0	1
sp|P07858|CATB_HUMAN	38 kDa	2	2	2	3	5	5	1	1	2	0	0	0
sp|Q13144|EI2BE_HUMAN	80 kDa	1	2	2	2	1	1	1	2	1	0	0	0
sp|O15460|P4HA2_HUMAN	61 kDa	2	2	2	3	1	1	3	2	6	0	0	0
sp|P55145|MANF_HUMAN	21 kDa	3	2	2	2	2	2	1	1	2	0	0	0
sp|O60502|OGA_HUMAN	103 kDa	3	2	3	2	3	1	2	1	0	0	0	0
sp|Q7KZI7|MARK2_HUMAN	88 kDa	0	0	1	0	1	0	1	1	0	5	3	6
sp|P80303|NUCB2_HUMAN	50 kDa	3	2	6	0	0	1	1	1	5	1	0	0
sp|P04183|KITH_HUMAN	25 kDa	2	2	2	0	1	2	1	1	0	1	0	0
sp|P28288|ABCD3_HUMAN	75 kDa	3	2	2	0	1	1	2	2	0	0	0	0
sp|Q9NQT8|KI13B_HUMAN	203 kDa	1	1	1	1	4	3	2	2	0	0	0	0
sp|Q96QR8|PURB_HUMAN	33 kDa	1	1	1	0	1	2	2	1	2	0	0	0
sp|Q15006|EMC2_HUMAN	35 kDa	3	0	1	5	4	3	1	1	0	0	0	0
sp|O14495|PLPP3_HUMAN	35 kDa	0	0	0	2	2	1	1	0	2	7	6	4
sp|Q9Y315|DEOC_HUMAN	35 kDa	2	4	3	2	3	1	1	1	0	0	0	0
sp|P15927|RFA2_HUMAN	29 kDa	5	2	7	1	1	1	1	1	0	0	0	0
sp|Q8N697|S15A4_HUMAN	62 kDa	1	0	0	0	1	1	1	0	0	5	6	8
sp|Q16186|ADRM1_HUMAN	42 kDa	2	2	3	1	1	1	0	0	0	0	0	0
sp|O43592|XPOT_HUMAN	110 kDa	3	3	3	1	0	0	4	2	0	0	0	0
sp|Q8TED4|G6PT3_HUMAN	54 kDa	0	0	0	2	0	1	0	0	1	2	3	4
sp|O75312|ZPR1_HUMAN	51 kDa	4	3	3	0	4	3	1	0	0	0	0	0
sp|Q9Y2Z0|SGT1_HUMAN	41 kDa	4	4	3	0	2	2	0	0	0	0	0	0
sp|P53999|TCP4_HUMAN	14 kDa	5	5	4	1	0	0	0	1	1	0	0	0
sp|P02765|FETUA_HUMAN	39 kDa	0	0	0	5	4	3	0	0	0	1	0	1
sp|P33992|MCM5_HUMAN	82 kDa	3	4	3	0	0	0	0	0	0	0	0	0
sp|P49184|DNSL1_HUMAN	34 kDa	0	0	0	0	0	0	0	1	0	6	9	8
sp|P78347|GTF2I_HUMAN	112 kDa	4	5	5	0	0	0	0	0	0	0	0	0
sp|Q15262|PTPRK_HUMAN	162 kDa	0	0	0	0	0	0	0	0	0	6	7	9
sp|Q9UBE0|SAE1_HUMAN	38 kDa	6	5	6	0	0	0	0	0	0	0	0	0
sp|P04279|SEMG1_HUMAN	52 kDa	0	0	0	0	0	0	0	10	0	0	0	0
sp|Q9Y5Z4|HEBP2_HUMAN	23 kDa	3	2	2	1	1	2	1	1	4	1	0	2
sp|Q96DG6|CMBL_HUMAN	28 kDa	0	2	1	2	1	2	1	1	1	0	0	0
sp|Q9Y6W5|WASF2_HUMAN	54 kDa	2	1	3	0	2	1	1	0	0	2	3	4
sp|P26885|FKBP2_HUMAN	16 kDa	3	3	2	2	3	2	2	2	4	0	0	0
sp|Q9Y5X2|SNX8_HUMAN	53 kDa	0	2	2	0	1	1	3	3	0	1	5	2
sp|P09132|SRP19_HUMAN	16 kDa	3	2	3	0	3	4	3	3	1	0	0	1
sp|Q9H7Z7|PGES2_HUMAN	42 kDa	2	2	2	2	3	3	2	1	0	0	0	0
sp|P83881|RL36A_HUMAN	12 kDa	1	1	1	2	0	0	0	0	0	0	0	0
sp|Q9H2M9|RBGPR_HUMAN	156 kDa	3	2	4	0	0	0	3	4	0	0	0	0
sp|Q14558|KPRA_HUMAN	39 kDa	3	3	3	0	4	3	2	1	0	0	0	0
sp|Q9Y2T2|AP3M1_HUMAN	47 kDa	3	4	5	1	0	1	1	1	0	0	0	0
sp|Q8NE01|CNNM3_HUMAN	76 kDa	0	0	0	0	0	0	1	2	1	5	5	6
sp|Q9Y3P9|RBGP1_HUMAN	122 kDa	1	3	3	0	1	0	2	0	0	0	0	0
sp|P20930|FILA_HUMAN	435 kDa	0	1	2	0	1	0	0	4	6	6	0	0
sp|P23786|CPT2_HUMAN	74 kDa	0	0	1	2	4	3	1	0	0	0	0	0
sp|P55735|SEC13_HUMAN	36 kDa	2	6	5	0	0	0	4	1	0	0	0	0
sp|Q9BYD6|RM01_HUMAN	37 kDa	3	0	1	3	2	4	0	0	0	0	0	0
sp|Q9HCM4|E41L5_HUMAN	82 kDa	0	0	0	0	0	0	2	0	0	7	6	6
sp|P61927|RL37_HUMAN	11 kDa	3	2	3	0	0	0	0	0	0	0	0	0
sp|Q9BRK3|MXRA8_HUMAN	49 kDa	0	0	0	0	0	0	0	0	0	5	7	7
sp|Q9Y237|PIN4_HUMAN	14 kDa	3	2	2	1	1	2	2	1	2	2	1	2
sp|P10620|MGST1_HUMAN	18 kDa	3	2	3	2	1	1	4	3	2	1	0	0
sp|O60669|MOT2_HUMAN	52 kDa	0	1	1	0	1	1	2	1	1	6	3	3
sp|Q15126|PMVK_HUMAN	22 kDa	2	1	0	1	1	0	2	1	0	0	0	1
sp|P08579|RU2B_HUMAN	25 kDa	2	2	1	1	0	0	3	2	2	0	0	1
sp|O43657|TSN6_HUMAN	28 kDa	1	1	1	0	0	0	1	2	1	5	3	6
sp|P19525|E2AK2_HUMAN	62 kDa	3	2	2	2	2	2	2	1	0	0	0	1
sp|Q6NYC8|PPR18_HUMAN	68 kDa	2	0	2	0	1	1	6	3	1	0	0	2
sp|Q99685|MGLL_HUMAN	33 kDa	1	1	0	0	1	0	2	2	1	6	3	3
sp|P30533|AMRP_HUMAN	41 kDa	3	4	2	2	1	2	1	1	2	0	0	0
sp|P55287|CAD11_HUMAN	88 kDa	0	0	0	0	1	2	1	2	2	6	3	4
sp|P57737|CORO7_HUMAN	101 kDa	3	3	2	1	1	0	2	2	0	0	1	0
sp|Q13464|ROCK1_HUMAN	158 kDa	2	2	2	0	0	0	3	1	1	0	0	0
sp|Q13596|SNX1_HUMAN	59 kDa	2	1	2	1	0	2	0	3	2	0	0	1
sp|P48729|KC1A_HUMAN	39 kDa	0	0	2	0	2	1	1	0	0	5	5	2
sp|Q96KG9|SCYL1_HUMAN	90 kDa	3	3	2	1	1	0	2	2	0	0	0	0
sp|Q9UBV8|PEF1_HUMAN	30 kDa	0	1	1	0	0	0	0	1	0	4	5	6
sp|O75153|CLU_HUMAN	147 kDa	4	1	3	0	2	1	1	0	0	1	0	0
sp|Q53GA4|PHLA2_HUMAN	17 kDa	0	0	0	0	1	0	2	2	0	4	5	6
sp|Q96GD4|AURKB_HUMAN	39 kDa	0	0	0	3	4	5	3	3	1	0	0	0
sp|P15509|CSF2R_HUMAN	46 kDa	0	0	0	0	0	0	2	2	1	5	3	6
sp|Q7L0Y3|TM10C_HUMAN	47 kDa	2	1	2	2	3	1	0	0	0	0	0	0
sp|Q9NUQ6|SPS2L_HUMAN	62 kDa	3	5	5	0	2	0	1	0	0	0	0	0
sp|Q16666|IF16_HUMAN	88 kDa	5	5	4	0	0	0	0	0	0	0	0	0
sp|P49585|PCY1A_HUMAN	42 kDa	4	5	5	0	0	0	0	0	0	0	0	0
sp|Q70E73|RAPH1_HUMAN	135 kDa	2	2	1	2	2	1	1	1	1	1	1	1
sp|Q01628|IFM3_HUMAN	15 kDa	1	1	1	1	1	1	1	2	5	2	3	4
sp|Q10589|BST2_HUMAN	20 kDa	1	0	0	1	1	2	2	2	2	2	2	2
sp|Q8TB61|S35B2_HUMAN	48 kDa	2	1	1	1	1	0	1	2	0	5	6	4
sp|Q13131|AAPK1_HUMAN	64 kDa	1	1	1	0	1	0	2	2	0	2	3	1
sp|Q9UBW8|CSN7A_HUMAN	30 kDa	3	4	5	1	3	2	1	1	1	0	0	0
sp|O00442|RTCA_HUMAN	39 kDa	3	4	2	1	2	1	2	2	0	0	1	0
sp|P07602|SAP_HUMAN	58 kDa	3	3	2	0	0	0	1	1	1	0	1	0
sp|Q9C004|SPY4_HUMAN	33 kDa	0	1	1	0	0	0	0	0	0	4	3	3
sp|Q96IU4|ABHEB_HUMAN	22 kDa	2	2	2	0	1	1	0	0	0	1	0	1
sp|Q13057|COASY_HUMAN	62 kDa	2	2	2	0	2	1	2	2	0	0	1	0
sp|Q16512|PKN1_HUMAN	104 kDa	1	2	2	1	5	3	0	1	0	0	0	1
sp|Q07812|BAX_HUMAN	21 kDa	3	4	4	1	2	2	0	0	0	1	0	0
sp|P29144|TPP2_HUMAN	138 kDa	2	2	2	0	1	2	0	0	1	0	0	0
sp|P40261|NNMT_HUMAN	30 kDa	0	2	0	0	0	2	0	4	6	0	1	0
sp|O95163|ELP1_HUMAN	150 kDa	1	2	0	2	1	3	2	0	0	0	0	0
sp|Q86Y56|DAAF5_HUMAN	94 kDa	3	2	2	0	2	2	2	1	0	0	0	0
sp|P61923|COPZ1_HUMAN	20 kDa	3	2	3	1	1	3	0	1	0	0	0	0
sp|Q12983|BNIP3_HUMAN	28 kDa	1	0	0	1	1	0	0	0	0	5	3	3
sp|Q9UHD1|CHRD1_HUMAN	37 kDa	4	5	2	1	2	2	0	0	0	0	0	0
sp|Q01844|EWS_HUMAN	68 kDa	4	5	6	0	0	0	1	1	1	0	0	0
sp|P32322|P5CR1_HUMAN	33 kDa	3	4	2	3	4	4	0	0	0	0	0	0
sp|Q8N357|S35F6_HUMAN	40 kDa	0	0	0	0	0	0	1	1	4	5	8	4
sp|O75822|EIF3J_HUMAN	29 kDa	6	4	2	0	1	2	0	0	0	0	0	0
sp|P06400|RB_HUMAN	106 kDa	3	3	2	0	0	0	0	0	0	0	0	0
sp|Q8TCG1|CIP2A_HUMAN	102 kDa	2	2	2	0	3	1	0	0	0	0	0	0
sp|Q9GZT3|SLIRP_HUMAN	12 kDa	5	0	2	5	3	4	0	0	0	0	0	0
sp|O75044|SRGP2_HUMAN	121 kDa	0	0	0	0	0	0	0	0	0	8	7	1
sp|Q8ND76|CCNY_HUMAN	39 kDa	0	0	0	0	0	0	3	2	0	7	6	4
sp|P40222|TXLNA_HUMAN	62 kDa	5	5	2	0	0	0	0	0	0	0	0	0
sp|Q8IZF2|AGRF5_HUMAN	149 kDa	0	0	0	0	0	0	0	0	1	4	5	6
sp|P32856|STX2_HUMAN	33 kDa	0	0	0	0	0	0	0	0	1	8	7	4
sp|Q96DX4|RSPRY_HUMAN	64 kDa	0	0	0	0	0	0	0	1	0	9	7	6
sp|Q7LBR1|CHM1B_HUMAN	22 kDa	0	0	0	0	0	0	0	0	0	0	1	2
sp|P52701|MSH6_HUMAN	153 kDa	5	3	6	0	0	0	0	0	0	0	0	0
sp|O94832|MYO1D_HUMAN	116 kDa	0	0	0	0	0	0	0	0	0	0	6	9
sp|Q09028|RBBP4_HUMAN	48 kDa	2	2	3	0	0	0	0	0	0	0	0	0
sp|P22794|EVI2A_HUMAN	26 kDa	0	0	0	0	0	0	0	0	0	8	10	8
sp|Q9Y3E0|GOT1B_HUMAN	15 kDa	2	3	1	2	1	1	2	2	2	2	2	2
sp|Q13286|CLN3_HUMAN	48 kDa	1	2	2	0	2	1	2	2	1	4	2	3
sp|Q9UHY7|ENOPH_HUMAN	29 kDa	2	2	2	1	1	1	3	1	1	0	1	2
sp|Q9Y617|SERC_HUMAN	40 kDa	1	0	1	0	2	1	3	4	2	1	1	1
sp|P17612|KAPCA_HUMAN	41 kDa	1	2	1	1	1	0	1	1	1	1	0	0
sp|Q9NRN7|ADPPT_HUMAN	36 kDa	3	3	3	1	2	1	1	1	1	0	0	0
sp|Q13751|LAMB3_HUMAN	130 kDa	2	1	1	0	1	1	3	3	2	0	0	0
sp|Q9Y6I9|TX264_HUMAN	34 kDa	4	2	2	1	1	1	1	1	0	0	0	0
sp|P27707|DCK_HUMAN	31 kDa	2	2	2	1	0	1	0	1	0	0	0	0
sp|Q02413|DSG1_HUMAN	114 kDa	0	0	2	0	1	1	0	2	6	4	0	3
sp|Q96K17|BT3L4_HUMAN	17 kDa	4	3	5	0	1	1	1	1	0	0	0	0
sp|Q96B97|SH3K1_HUMAN	73 kDa	2	2	6	0	3	1	0	0	0	0	0	1
sp|Q9NX63|MIC19_HUMAN	26 kDa	3	0	0	2	2	2	2	1	0	0	0	0
sp|P01857|IGHG1_HUMAN	36 kDa	0	0	0	3	1	1	0	0	1	2	0	1
sp|P31350|RIR2_HUMAN	45 kDa	4	2	2	2	2	2	0	0	0	0	0	0
sp|Q05209|PTN12_HUMAN	88 kDa	3	3	2	1	3	0	3	0	0	0	0	0
sp|Q9BWM7|SFXN3_HUMAN	36 kDa	1	0	0	6	4	6	2	1	0	0	0	0
sp|P49757|NUMB_HUMAN	71 kDa	0	0	1	0	0	0	1	2	0	6	2	6
sp|Q14116|IL18_HUMAN	22 kDa	0	4	2	0	1	1	2	0	0	0	0	0
sp|Q14644|RASA3_HUMAN	96 kDa	0	0	0	0	0	0	1	1	1	9	5	4
sp|P29728|OAS2_HUMAN	82 kDa	1	0	0	0	0	0	1	3	0	5	5	7
sp|A6NDG6|PGP_HUMAN	34 kDa	3	2	2	0	0	0	0	0	0	0	0	0
sp|Q9Y570|PPME1_HUMAN	42 kDa	4	2	2	0	0	0	0	2	0	0	0	0
sp|O43597|SPY2_HUMAN	35 kDa	0	0	0	0	1	0	0	0	0	7	6	7
sp|P51398|RT29_HUMAN	46 kDa	5	0	0	3	6	5	0	0	0	0	0	0
sp|Q9BSQ5|CCM2_HUMAN	49 kDa	0	0	0	0	0	0	1	0	0	6	7	6
sp|Q8NHH9|ATLA2_HUMAN	66 kDa	2	2	1	0	0	0	2	0	0	0	0	0
sp|P43246|MSH2_HUMAN	105 kDa	5	4	2	0	0	0	1	0	0	0	0	0
sp|Q9H0M0|WWP1_HUMAN	105 kDa	0	0	0	0	0	0	0	0	0	2	5	7
sp|O60291|MGRN1_HUMAN	61 kDa	0	0	0	0	0	0	0	0	0	5	7	3
sp|P53985|MOT1_HUMAN	54 kDa	0	0	0	0	0	0	0	0	0	0	8	7
sp|P31025|LCN1_HUMAN	19 kDa	0	0	0	0	0	0	0	0	0	1	0	18
sp|O95372|LYPA2_HUMAN	25 kDa	1	1	2	1	1	1	1	1	1	1	2	3
sp|P51452|DUS3_HUMAN	20 kDa	3	3	1	2	2	2	1	2	0	2	1	1
sp|Q8TEA8|DTD1_HUMAN	23 kDa	3	2	1	1	3	2	2	1	1	0	0	1
sp|O15230|LAMA5_HUMAN	400 kDa	0	2	1	2	1	4	1	2	1	1	0	1
sp|P29218|IMPA1_HUMAN	30 kDa	1	2	2	1	1	1	2	2	2	0	0	0
sp|Q96QZ7|MAGI1_HUMAN	165 kDa	0	0	0	0	1	1	0	0	0	2	2	2
sp|Q6R327|RICTR_HUMAN	192 kDa	0	0	0	1	1	0	2	2	0	1	2	1
sp|Q07157|ZO1_HUMAN	195 kDa	1	0	0	0	0	2	1	1	0	1	0	1
sp|Q9H788|SH24A_HUMAN	53 kDa	0	1	1	0	0	1	1	0	0	2	1	0
sp|Q9Y3B8|ORN_HUMAN	27 kDa	2	1	2	0	2	3	2	3	4	0	0	0
sp|Q96M27|PRRC1_HUMAN	47 kDa	2	2	2	0	2	1	1	0	2	1	0	0
sp|Q969V3|NCLN_HUMAN	63 kDa	1	2	0	2	1	3	1	1	0	0	0	0
sp|Q8IUR0|TPPC5_HUMAN	21 kDa	2	4	0	0	0	1	4	1	2	1	0	0
sp|O75122|CLAP2_HUMAN	141 kDa	2	2	2	2	2	2	1	0	0	0	0	0
sp|Q9BV57|MTND_HUMAN	21 kDa	2	2	2	1	1	1	1	1	0	0	0	0
sp|Q99598|TSNAX_HUMAN	33 kDa	2	3	3	0	1	1	1	0	4	0	0	0
sp|Q9UBI6|GBG12_HUMAN	8 kDa	0	0	0	0	1	0	2	1	4	6	3	3
sp|Q92544|TM9S4_HUMAN	75 kDa	1	0	1	0	0	0	0	1	0	4	3	3
sp|O75439|MPPB_HUMAN	54 kDa	1	2	1	2	1	2	0	0	0	0	0	0
sp|O15438|MRP3_HUMAN	169 kDa	0	0	0	1	0	0	1	1	2	5	2	6
sp|P54852|EMP3_HUMAN	18 kDa	0	0	0	0	0	0	2	1	2	1	5	2
sp|O95299|NDUAA_HUMAN	41 kDa	2	0	0	2	3	4	1	1	0	0	0	0
sp|O15027|SC16A_HUMAN	252 kDa	0	3	3	1	0	0	0	0	0	0	0	0
sp|O95630|STABP_HUMAN	48 kDa	1	1	0	0	0	0	0	0	0	4	2	2
sp|O75882|ATRN_HUMAN	159 kDa	0	0	0	0	0	0	0	0	0	4	3	3
sp|P84103|SRSF3_HUMAN	19 kDa	3	2	3	0	0	0	3	4	0	0	0	0
sp|Q96DB5|RMD1_HUMAN	36 kDa	0	1	2	2	1	1	0	0	0	0	0	0
sp|Q9H1E3|NUCKS_HUMAN	27 kDa	3	2	2	0	0	0	0	0	1	0	0	0
sp|P33316|DUT_HUMAN	27 kDa	6	4	5	0	1	0	1	0	0	0	0	0
sp|Q8IY95|TM192_HUMAN	31 kDa	0	0	1	0	0	0	1	0	0	5	6	4
sp|P08236|BGLR_HUMAN	75 kDa	0	2	0	0	0	0	0	2	6	0	0	0
sp|P05106|ITB3_HUMAN	87 kDa	0	0	0	0	0	0	0	3	7	0	0	3
sp|P19438|TNR1A_HUMAN	50 kDa	0	0	0	0	1	0	0	0	0	5	6	6
sp|Q13442|HAP28_HUMAN	21 kDa	3	4	4	0	1	0	0	0	0	0	0	0
sp|P06213|INSR_HUMAN	156 kDa	0	0	0	0	0	0	0	1	0	4	6	4
sp|Q93009|UBP7_HUMAN	128 kDa	5	4	7	0	0	0	1	0	0	0	0	0
sp|P49810|PSN2_HUMAN	50 kDa	0	0	0	0	0	0	0	0	1	5	3	4
sp|Q9BTE3|MCMBP_HUMAN	73 kDa	3	5	5	0	0	0	0	0	0	0	0	0
sp|Q99569|PKP4_HUMAN	132 kDa	0	0	0	0	0	0	0	0	0	2	7	6
sp|O00522|KRIT1_HUMAN	84 kDa	0	0	0	0	0	0	0	0	0	8	3	7
sp|O15347|HMGB3_HUMAN	23 kDa	4	4	4	0	0	0	0	0	0	0	0	0
sp|O14773|TPP1_HUMAN	61 kDa	1	1	2	2	2	1	1	2	5	1	1	1
sp|Q53H82|LACB2_HUMAN	33 kDa	1	2	1	1	1	1	2	1	1	1	1	1
sp|Q8N1B4|VPS52_HUMAN	82 kDa	0	2	2	1	1	2	1	2	1	1	1	1
sp|P14678|RSMB_HUMAN	25 kDa	2	2	3	1	1	1	1	2	1	1	1	1
sp|O75962|TRIO_HUMAN	347 kDa	1	2	1	0	0	2	0	0	0	1	0	1
sp|P49354|FNTA_HUMAN	44 kDa	3	2	2	1	2	1	1	1	1	0	0	1
sp|Q9BPX5|ARP5L_HUMAN	17 kDa	1	1	1	2	2	2	2	1	1	0	2	0
sp|P46734|MP2K3_HUMAN	39 kDa	1	2	3	1	2	0	1	1	0	1	1	1
sp|P28065|PSB9_HUMAN	23 kDa	2	2	1	3	1	4	2	2	2	0	0	0
sp|Q96S52|PIGS_HUMAN	62 kDa	3	2	2	2	2	3	1	1	2	0	0	0
sp|Q9UBS4|DJB11_HUMAN	41 kDa	3	2	2	0	1	2	1	1	1	0	0	0
sp|Q99720|SGMR1_HUMAN	25 kDa	1	2	1	1	2	2	1	1	0	0	0	0
sp|Q9NR50|EI2BG_HUMAN	50 kDa	1	2	1	1	1	1	2	2	0	0	0	0
sp|Q9Y2B0|CNPY2_HUMAN	21 kDa	3	2	2	1	2	2	0	2	1	0	0	0
sp|P61513|RL37A_HUMAN	10 kDa	4	2	2	1	2	0	1	2	2	0	0	0
sp|Q9NZT2|OGFR_HUMAN	73 kDa	3	5	4	0	1	1	2	2	1	0	0	0
sp|Q9Y5Y2|NUBP2_HUMAN	29 kDa	2	3	2	1	2	1	3	1	0	0	0	0
sp|O43837|IDH3B_HUMAN	42 kDa	2	2	2	2	3	3	0	1	0	0	0	0
sp|Q16762|THTR_HUMAN	33 kDa	0	1	2	3	2	4	1	2	0	0	0	0
sp|O95858|TSN15_HUMAN	33 kDa	0	0	0	0	1	1	1	1	0	6	5	3
sp|P09110|THIK_HUMAN	44 kDa	3	2	3	3	1	2	0	0	0	0	0	0
sp|Q8TD16|BICD2_HUMAN	94 kDa	3	2	3	0	2	1	0	0	0	0	0	0
sp|Q13336|UT1_HUMAN	43 kDa	0	0	0	0	0	0	1	1	4	0	0	1
sp|Q8WXX5|DNJC9_HUMAN	30 kDa	4	3	2	0	1	0	1	0	0	0	0	0
sp|Q15398|DLGP5_HUMAN	95 kDa	3	3	2	0	1	1	0	0	0	0	0	0
sp|P78318|IGBP1_HUMAN	39 kDa	3	4	2	0	0	0	0	1	0	0	0	0
sp|O95477|ABCA1_HUMAN	254 kDa	0	0	0	1	0	0	0	0	0	5	3	2
sp|Q9H6X2|ANTR1_HUMAN	63 kDa	0	0	0	0	0	1	0	0	0	5	7	2
sp|Q9ULT0|TTC7A_HUMAN	96 kDa	0	0	0	0	0	0	0	1	0	8	5	8
sp|Q9BZZ5|API5_HUMAN	59 kDa	3	4	4	0	0	0	0	1	0	0	0	0
sp|Q9H2K8|TAOK3_HUMAN	105 kDa	0	0	0	0	0	0	0	0	0	4	3	4
sp|P00734|THRB_HUMAN	70 kDa	0	0	0	7	5	4	0	0	1	0	0	0
sp|Q9H9H4|VP37B_HUMAN	31 kDa	0	0	1	0	0	0	0	0	0	6	6	8
sp|Q8IY22|CMIP_HUMAN	86 kDa	0	0	0	0	0	0	0	0	0	7	1	4
sp|Q14566|MCM6_HUMAN	93 kDa	5	4	4	0	0	0	0	0	0	0	0	0
sp|O75717|WDHD1_HUMAN	126 kDa	3	2	4	0	0	0	0	0	0	0	0	0
sp|Q6UWE0|LRSM1_HUMAN	84 kDa	0	0	0	0	0	0	0	0	0	7	3	4
sp|O43252|PAPS1_HUMAN	71 kDa	4	6	3	0	0	0	0	0	0	0	0	0
sp|P49736|MCM2_HUMAN	102 kDa	5	3	4	0	0	0	0	0	0	0	0	0
sp|Q9HCE7|SMUF1_HUMAN	86 kDa	0	0	0	0	0	0	0	0	0	7	2	0
sp|Q9H1C4|UN93B_HUMAN	67 kDa	2	1	1	1	1	1	2	2	2	2	1	2
sp|Q5VW38|GP107_HUMAN	67 kDa	1	1	1	2	1	2	1	1	2	5	1	2
sp|Q14919|NC2A_HUMAN	22 kDa	2	1	3	1	1	1	1	1	1	1	1	1
sp|Q969X5|ERGI1_HUMAN	33 kDa	1	1	1	2	1	2	1	1	1	1	1	0
sp|Q9H4A6|GOLP3_HUMAN	34 kDa	2	2	2	0	0	1	2	2	1	2	2	2
sp|P41743|KPCI_HUMAN	68 kDa	2	2	2	1	1	0	3	2	0	4	1	1
sp|Q96BN8|OTUL_HUMAN	40 kDa	0	1	1	1	0	2	2	1	2	1	1	0
sp|Q5T6V5|QSPP_HUMAN	39 kDa	0	1	1	1	1	2	1	1	1	0	0	2
sp|Q9UJ70|NAGK_HUMAN	37 kDa	3	2	2	0	2	0	1	1	1	0	1	1
sp|Q6ZVM7|TM1L2_HUMAN	56 kDa	1	1	2	0	2	0	1	1	0	2	2	4
sp|Q9NZQ7|PD1L1_HUMAN	33 kDa	1	0	0	0	2	1	4	2	1	2	1	4
sp|Q9NY26|S39A1_HUMAN	34 kDa	1	0	1	1	1	1	0	0	1	5	5	3
sp|Q86VP1|TAXB1_HUMAN	91 kDa	1	1	0	2	2	2	0	0	0	0	1	1
sp|P15291|B4GT1_HUMAN	44 kDa	1	2	2	0	1	1	0	0	0	2	2	2
sp|O75533|SF3B1_HUMAN	146 kDa	3	1	1	0	0	0	1	1	0	0	1	1
sp|P13807|GYS1_HUMAN	84 kDa	2	1	1	2	1	2	2	1	0	0	0	0
sp|Q96EY1|DNJA3_HUMAN	52 kDa	0	1	2	3	2	2	1	1	0	0	0	0
sp|Q9Y371|SHLB1_HUMAN	41 kDa	1	0	1	0	2	1	1	1	1	0	0	0
sp|Q14139|UBE4A_HUMAN	123 kDa	2	4	1	0	1	1	4	3	0	0	0	0
sp|O75190|DNJB6_HUMAN	36 kDa	1	2	2	0	0	1	0	0	0	5	5	2
sp|Q05397|FAK1_HUMAN	119 kDa	2	2	4	1	2	0	1	0	0	0	1	0
sp|Q9H993|ARMT1_HUMAN	51 kDa	2	2	3	0	1	0	1	2	0	0	1	0
sp|P35244|RFA3_HUMAN	14 kDa	3	5	5	1	1	1	0	1	0	0	0	0
sp|O15431|COPT1_HUMAN	21 kDa	1	0	0	0	0	1	1	0	1	4	6	6
sp|Q29RF7|PDS5A_HUMAN	151 kDa	2	1	3	0	0	0	0	0	0	0	0	0
sp|P80297|MT1X_HUMAN	6 kDa	3	1	2	1	2	1	0	0	0	0	0	0
sp|Q9NZL4|HPBP1_HUMAN	39 kDa	2	2	3	0	2	2	0	1	0	0	0	0
sp|P61970|NTF2_HUMAN	14 kDa	3	1	2	1	1	1	0	0	0	0	0	0
sp|P15260|INGR1_HUMAN	54 kDa	0	0	0	1	1	1	0	0	0	5	5	4
sp|P01034|CYTC_HUMAN	16 kDa	0	0	2	0	0	1	1	1	2	0	0	0
sp|Q9Y383|LC7L2_HUMAN	47 kDa	3	2	4	0	0	0	1	1	0	0	0	0
sp|Q8N3R9|MPP5_HUMAN	77 kDa	0	0	0	0	0	0	1	0	0	2	5	4
sp|P53350|PLK1_HUMAN	68 kDa	0	0	0	5	3	5	1	0	0	0	0	0
sp|Q8N1N4|K2C78_HUMAN	57 kDa	0	0	1	0	0	0	0	0	2	0	0	1
sp|Q8IWE4|DCNL3_HUMAN	34 kDa	0	0	0	0	0	0	0	0	0	4	2	6
sp|Q8N6T3|ARFG1_HUMAN	45 kDa	3	5	2	0	1	0	0	0	0	0	0	0
sp|Q5W0Z9|ZDH20_HUMAN	42 kDa	0	0	0	0	0	0	0	0	1	6	3	4
sp|O75306|NDUS2_HUMAN	53 kDa	1	0	0	7	4	4	0	0	0	0	0	0
sp|Q9H6Z4|RANB3_HUMAN	60 kDa	3	3	4	0	0	0	0	1	0	0	0	0
sp|Q9NPH3|IL1AP_HUMAN	65 kDa	0	0	0	0	0	0	0	1	0	4	3	3
sp|Q13435|SF3B2_HUMAN	100 kDa	4	2	2	0	0	0	1	0	0	0	0	0
sp|Q8IX04|UEVLD_HUMAN	52 kDa	0	0	0	0	0	0	0	0	0	4	1	1
sp|Q9BQL6|FERM1_HUMAN	77 kDa	0	0	0	0	0	0	0	0	0	4	3	4
sp|Q96C24|SYTL4_HUMAN	76 kDa	0	0	0	0	0	0	0	0	0	4	3	6
sp|HBA_HUMAN| (+1)	15 kDa	0	0	0	3	4	3	0	0	0	0	0	0
sp|Q7Z417|NUFP2_HUMAN	76 kDa	5	4	2	0	0	0	0	0	0	0	0	0
sp|Q2NL82|TSR1_HUMAN	92 kDa	5	3	4	0	0	0	0	0	0	0	0	0
sp|Q9Y3Z3|SAMH1_HUMAN	72 kDa	4	4	2	0	0	0	0	0	0	0	0	0
sp|P34741|SDC2_HUMAN	22 kDa	0	0	0	0	0	0	0	0	0	8	5	3
sp|P04626|ERBB2_HUMAN	138 kDa	0	0	0	0	0	0	0	0	0	5	5	4
sp|Q00534|CDK6_HUMAN	37 kDa	2	1	2	0	0	0	0	0	0	0	0	0
sp|Q16270|IBP7_HUMAN	29 kDa	2	2	2	1	1	1	1	1	1	1	0	0
sp|P52735|VAV2_HUMAN	101 kDa	1	2	1	0	2	1	0	0	0	1	0	1
sp|Q9UGP8|SEC63_HUMAN	88 kDa	2	2	2	2	1	2	1	1	1	0	0	0
sp|Q13526|PIN1_HUMAN	18 kDa	2	2	2	0	0	0	1	1	0	2	2	2
sp|Q9NR12|PDLI7_HUMAN	50 kDa	3	0	1	0	2	1	3	1	0	1	1	1
sp|P62304|RUXE_HUMAN	11 kDa	3	3	1	3	1	1	2	2	1	0	0	0
sp|O95166|GBRAP_HUMAN (+1)	14 kDa	0	0	0	2	2	2	1	2	1	4	2	2
sp|Q14210|LY6D_HUMAN	13 kDa	0	0	0	1	1	1	0	1	1	2	3	2
sp|O94855|SC24D_HUMAN	113 kDa	1	2	1	0	0	0	2	1	1	0	2	1
sp|O15121|DEGS1_HUMAN	38 kDa	3	2	2	1	2	1	2	2	2	0	0	0
sp|Q15904|VAS1_HUMAN	52 kDa	1	2	1	0	1	0	0	0	2	1	1	2
sp|Q9UEY8|ADDG_HUMAN	79 kDa	0	2	0	0	0	1	2	2	1	4	1	2
sp|Q9UHA4|LTOR3_HUMAN	14 kDa	1	1	0	0	0	0	1	2	4	4	3	3
[truncated: 951 more rows]
