# Supplementary material for: Blebbisomes are large, organelle-rich extracellular vesicles with cell-like properties
Source: Nat Cell Biol. 2025 Feb 21;27(3):438–48. doi: 10.1038/s41556-025-01621-0 (PMC11906356; doi:10.1038/s41556-025-01621-0)
Supplement: Supplementary file 4 — Source data of organelle frequency analysis of MDA-MB-231 derived blebbisomes immunostained for different organelle markers. [file 41556_2025_1621_MOESM4_ESM.xlsx]

## Sheet: Sheet1
Organelle	n	Blebbisomes per n	% with each organelle	95%CI_lo	95%CI_hi
Golgi (GM130)	3	10	90	0.9	0.9
Mitochondria (TOM20)	3	10	100	1	1
Peroxisome (PEX14)	3	10	100	1	1
Ribosome (RPS8)	3	10	100	1	1
MVE/Exosome (CD63)	3	10	100	1	1
