# Supplementary material for: Blebbisomes are large, organelle-rich extracellular vesicles with cell-like properties
Source: Nat Cell Biol. 2025 Feb 21;27(3):438–48. doi: 10.1038/s41556-025-01621-0 (PMC11906356; doi:10.1038/s41556-025-01621-0)
Supplement: Supplementary file 18 — Statistical source data. [file 41556_2025_1621_MOESM18_ESM.xlsx]

## Sheet: Fig 1b Size 
	Cell Line	N	Feret Diameter	Adjusted Diameter	Area	Area	Adjusted Area
53	B16	1	19.977	19.977	137.266	137.266	137.266
52	B16	1	7.358	7.358	30.081	30.081	30.081
50	B16	1	8.829	8.829	42.104	42.104	42.104
47	B16	1	11.293	11.293	51.816	51.816	51.816
46	B16	1	6.054	6.054	23.738	23.738	23.738
45	B16	1	12.93	12.93	99.856	99.856	99.856
44	B16	1	8.142	8.142	39.11	39.11	39.11
43	B16	1	7.284	7.284	28.245	28.245	28.245
41	B16	1	9.674	9.674	35.636	35.636	35.636
40	B16	1	8.9	8.9	42.761	42.761	42.761
39	B16	1	7.135	7.135	22.45	22.45	22.45
38	B16	1	20.31		272.121	272.121
37	B16	1	5.543	5.543	20.828	20.828	20.828
36	B16	1	20.842		266.754	266.754
35	B16	1	14.609	14.609	82.085	82.085	82.085
34	B16	1	10.988	10.988	75.242	75.242	75.242
31	B16	1	13.226	13.226	68.414	68.414	68.414
29	B16	1	15.616	15.616	68.669	68.669	68.669
28	B16	1	9.414	9.414	60.97	60.97	60.97
27	B16	1	15.616	15.616	73.791	73.791	73.791
26	B16	1	5.012	5.012	15.127	15.127	15.127
23	B16	1	10.206	10.206	61.993	61.993	61.993
22	B16	1	15.434	15.434	95.188	95.188	95.188
19	B16	1	11.285	11.285	27.29	27.29	27.29
17a	B16	1	7.523	7.523	32.167	32.167	32.167
17b	B16	1	12.406	12.406	90.128	90.128	90.128
16	B16	1	20.091		72.008	72.008
15	B16	1	12.916	12.916	52.171	52.171	52.171
11	B16	1	10.782	10.782	72.66	72.66	72.66
10	B16	1	6.543	6.543	27.781	27.781	27.781
8	B16	1	10.773	10.773	62.77	62.77	62.77
7	B16	1	8.919	8.919	52.051	52.051	52.051
2	B16	1	13.676	13.676	36.445	36.445	36.445
57	B16	2	24.691		57.976	57.976
56a	B16	2	8.399	8.399	40.972	40.972	40.972
56b	B16	2	5.606	5.606	19.247	19.247	19.247
55a	B16	2	28.74		151.338	151.338
55b	B16	2	7.533	7.533	27.447	27.447	27.447
53	B16	2	12.156	12.156	73.557	73.557	73.557
52	B16	2	10.821	10.821	62.52	62.52	62.52
51	B16	2	11.884	11.884	80.212	80.212	80.212
50	B16	2	9.164	9.164	45.437	45.437	45.437
43a	B16	2	8.552	8.552	41.582	41.582	41.582
43b	B16	2	14.346	14.346	44.342	44.342	44.342
40	B16	2	34.838		81.13	81.13
35	B16	2	14.368	14.368	66.666	66.666	66.666
34	B16	2	10.848	10.848	60.548	60.548	60.548
33	B16	2	14.555	14.555	71.794	71.794	71.794
31	B16	2	19.16	19.16	81.913	81.913	81.913
30	B16	2	17.118	17.118	95.808	95.808	95.808
28	B16	2	11.843	11.843	86.936	86.936	86.936
27	B16	2	20.326		23.697	23.697
25	B16	2	30.81		434.685	434.685
24a	B16	2	5.335	5.335	13.645	13.645	13.645
24b	B16	2	6.212	6.212	15.476	15.476	15.476
23	B16	2	5.585	5.585	15.893	15.893	15.893
22	B16	2	15.139	15.139	32.835	32.835	32.835
20	B16	2	14.646	14.646	83.827	83.827	83.827
17	B16	2	11.974	11.974	65.78	65.78	65.78
16	B16	2	7.48	7.48	37.524	37.524	37.524
15	B16	2	11.99	11.99	85.089	85.089	85.089
14	B16	2	19.579	19.579	86.362	86.362	86.362
12a	B16	2	24.278		125.133	125.133
12b	B16	2	20.561		200.369	200.369
11	B16	2	21.143		188.878	188.878
10	B16	2	34.441		203.812	203.812
9	B16	2	21.195		109.219	109.219
6	B16	2	19.086	19.086	171.749	171.749	171.749
5	B16	2	29.087		310.12	310.12
4	B16	2	13.823	13.823	49.219	49.219	49.219
3	B16	2	38.268		281.5	281.5
2	B16	2	36.46		244.513	244.513
1	B16	2	7.713	7.713	21.375	21.375	21.375
112	B16	3	11.85	11.85	66.543	66.543	66.543
111a	B16	3	13.16	13.16	53.75	53.75	53.75
111b	B16	3	16.249	16.249	109.534	109.534	109.534
109	B16	3	12.477	12.477	75.351	75.351	75.351
108	B16	3	12.669	12.669	74.3	74.3	74.3
107a	B16	3	15.584	15.584	106.368	106.368	106.368
107b	B16	3	12.171	12.171	89.557	89.557	89.557
106a	B16	3	8.525	8.525	48.482	48.482	48.482
106b	B16	3	14.971	14.971	109.826	109.826	109.826
104	B16	3	8.991	8.991	36.741	36.741	36.741
103a	B16	3	14.355	14.355	124.16	124.16	124.16
103b	B16	3	13.003	13.003	82.22	82.22	82.22
101	B16	3	10.188	10.188	47.687	47.687	47.687
100	B16	3	20.981		166.777	166.777
99	B16	3	22.459		164.464	164.464
98	B16	3	19.341	19.341	156.228	156.228	156.228
97	B16	3	12.014	12.014	53.26	53.26	53.26
96	B16	3	16.171	16.171	133.272	133.272	133.272
95	B16	3	17.684	17.684	165.948	165.948	165.948
94a	B16	3	11.931	11.931	70.748	70.748	70.748
94b	B16	3	8.523	8.523	25.292	25.292	25.292
93	B16	3	13.641	13.641	69.44	69.44	69.44
91	B16	3	17.105	17.105	108.879	108.879	108.879
90	B16	3	11.664	11.664	53.715	53.715	53.715
89	B16	3	12.343	12.343	82.758	82.758	82.758
88	B16	3	21.274		196.707	196.707
87a	B16	3	20.611		131.987	131.987
87b	B16	3	19.129	19.129	110.889	110.889	110.889
86	B16	3	7.932	7.932	28.505	28.505	28.505
85	B16	3	20.031		151.906	151.906
84	B16	3	46.292		298.215	298.215
83	B16	3	21.597		147.104	147.104
82	B16	3	12.589	12.589	86.426	86.426	86.426
81	B16	3	16.174	16.174	114.802	114.802	114.802
80	B16	3	23.459		203.915	203.915
79	B16	3	16.142	16.142	114.008	114.008	114.008
78	B16	3	11.845	11.845	83.447	83.447	83.447
75	B16	3	17.083	17.083	101.987	101.987	101.987
74	B16	3	19.276	19.276	85.118	85.118	85.118
73	B16	3	14.55	14.55	64.37	64.37	64.37
71	B16	3	13.922	13.922	66.695	66.695	66.695
69	B16	3	14.39	14.39	51.472	51.472	51.472
68a	B16	3	25.958		159.301	159.301
68b	B16	3	22.368		152.431	152.431
67	B16	3	21.077		126.111	126.111
66	B16	3	14.902	14.902	54.849	54.849	54.849
65	B16	3	18.76	18.76	111.496	111.496	111.496
64	B16	3	40.736		182.981	182.981
63	B16	3	12.724	12.724	58.365	58.365	58.365
62	B16	3	11.955	11.955	70.631	70.631	70.631
61	B16	3	23.529		95.807	95.807
60	B16	3	26.446		306.381	306.381
59	B16	3	10.229	10.229	52.687	52.687	52.687
58	B16	3	17.349	17.349	152.443	152.443	152.443
56	B16	3	8.5	8.5	41.356	41.356	41.356
55	B16	3	9.305	9.305	37.091	37.091	37.091
54	B16	3	8.442	8.442	34.72	34.72	34.72
53	B16	3	29.69		165.083	165.083
52	B16	3	15.072	15.072	108.179	108.179	108.179
51	B16	3	12.924	12.924	78.891	78.891	78.891
47	B16	3	21.054		82.84	82.84
46	B16	3	7.711	7.711	27.769	27.769	27.769
45	B16	3	22.853		149.522	149.522
43	B16	3	19.654	19.654	63.751	63.751	63.751
42	B16	3	16.122	16.122	124.452	124.452	124.452
41	B16	3	15.218	15.218	97.407	97.407	97.407
40	B16	3	7.802	7.802	25.783	25.783	25.783
39	B16	3	8.963	8.963	45.152	45.152	45.152
37	B16	3	17.63	17.63	90.865	90.865	90.865
36	B16	3	8.005	8.005	28.108	28.108	28.108
35	B16	3	14.151	14.151	103.33	103.33	103.33
34	B16	3	7.167	7.167	21.858	21.858	21.858
33	B16	3	17.282	17.282	121.8	121.8	121.8
32	B16	3	8.045	8.045	31.916	31.916	31.916
31	B16	3	29.17		144.125	144.125
30	B16	3	28.998		151.38	151.38
29	B16	3	12.106	12.106	79.79	79.79	79.79
28	B16	3	10.887	10.887	64.008	64.008	64.008
27	B16	3	9.821	9.821	34.171	34.171	34.171
26	B16	3	16.483	16.483	100.9	100.9	100.9
25	B16	3	25.675		326.44	326.44
24	B16	3	17.596	17.596	72.08	72.08	72.08
23	B16	3	23.058		86.111	86.111
22	B16	3	14.992	14.992	113.529	113.529	113.529
21	B16	3	14.236	14.236	94.463	94.463	94.463
20	B16	3	9.507	9.507	42.208	42.208	42.208
19	B16	3	18.017	18.017	120.2	120.2	120.2
17	B16	3	14.268	14.268	58.26	58.26	58.26
16	B16	3	25.836		59.662	59.662
15	B16	3	20.026		130.901	130.901
13	B16	3	14.03	14.03	91.403	91.403	91.403
4	B16	3	8.829	8.829	31.647	31.647	31.647
3	B16	3	22.324		243.764	243.764
92	DKO	1	3.975	3.975	8.826	8.826	8.826
91	DKO	1	5.088	5.088	15.925	15.925	15.925
90	DKO	1	13.39	13.39	39.845	39.845	39.845
89	DKO	1	16.313	16.313	18.079	18.079	18.079
88a	DKO	1	5.595	5.595	14.751	14.751	14.751
88b	DKO	1	7.893	7.893	26.936	26.936	26.936
87	DKO	1	8.152	8.152	27.316	27.316	27.316
86	DKO	1	7.059	7.059	29.231	29.231	29.231
85	DKO	1	9.238	9.238	52.51	52.51	52.51
84a	DKO	1	12.784	12.784	43.58	43.58	43.58
84b	DKO	1	13.759	13.759	84.145	84.145	84.145
82	DKO	1	8.065	8.065	32.126	32.126	32.126
80	DKO	1	7.602	7.602	32.22	32.22	32.22
79	DKO	1	13.349	13.349	45.103	45.103	45.103
78	DKO	1	9.529	9.529	31.296	31.296	31.296
77	DKO	1	9.599	9.599	30.514	30.514	30.514
76	DKO	1	9.504	9.504	44.962	44.962	44.962
75	DKO	1	6.33	6.33	18.423	18.423	18.423
73	DKO	1	11.531	11.531	47.628	47.628	47.628
71	DKO	1	9.95	9.95	42.798	42.798	42.798
70	DKO	1	10.903	10.903	29.476	29.476	29.476
69	DKO	1	13.702	13.702	44.289	44.289	44.289
68	DKO	1	10.709	10.709	35.26	35.26	35.26
67	DKO	1	4.44	4.44	12.018	12.018	12.018
66	DKO	1	7.448	7.448	36.773	36.773	36.773
64	DKO	1	10.219	10.219	48.796	48.796	48.796
62	DKO	1	6.687	6.687	18.668	18.668	18.668
61	DKO	1	8.986	8.986	44.482	44.482	44.482
60	DKO	1	6.128	6.128	25.042	25.042	25.042
59	DKO	1	7.244	7.244	31.296	31.296	31.296
58	DKO	1	5.002	5.002	14.094	14.094	14.094
57	DKO	1	4.047	4.047	9.498	9.498	9.498
56	DKO	1	8.618	8.618	28.746	28.746	28.746
56b	DKO	1	12.836	12.836	64.439	64.439	64.439
53	DKO	1	9.159	9.159	42.38	42.38	42.38
51	DKO	1	8.334	8.334	28.057	28.057	28.057
50	DKO	1	7.313	7.313	27.29	27.29	27.29
49	DKO	1	10.871	10.871	50.997	50.997	50.997
46	DKO	1	6.282	6.282	22.784	22.784	22.784
45	DKO	1	8.012	8.012	34.812	34.812	34.812
44	DKO	1	5.653	5.653	15.664	15.664	15.664
43	DKO	1	6.724	6.724	29.398	29.398	29.398
40	DKO	1	7.862	7.862	25.152	25.152	25.152
39	DKO	1	6.718	6.718	22.392	22.392	22.392
37	DKO	1	5.562	5.562	18.84	18.84	18.84
36	DKO	1	8.046	8.046	31.943	31.943	31.943
35	DKO	1	7.228	7.228	18.84	18.84	18.84
34	DKO	1	5.109	5.109	17.766	17.766	17.766
33	DKO	1	3.597	3.597	5.884	5.884	5.884
32	DKO	1	9.659	9.659	35.735	35.735	35.735
31	DKO	1	5.949	5.949	17.333	17.333	17.333
29	DKO	1	9.08	9.08	41.045	41.045	41.045
27	DKO	1	3.662	3.662	8.408	8.408	8.408
24	DKO	1	4.89	4.89	13.828	13.828	13.828
23	DKO	1	6.607	6.607	25.919	25.919	25.919
23b	DKO	1	6.178	6.178	20.551	20.551	20.551
22	DKO	1	5.687	5.687	15.737	15.737	15.737
21	DKO	1	5.969	5.969	14.902	14.902	14.902
19	DKO	1	11.289	11.289	25.126	25.126	25.126
18	DKO	1	5.512	5.512	15.074	15.074	15.074
17	DKO	1	5.762	5.762	19.878	19.878	19.878
10	DKO	1	9.105	9.105	32.663	32.663	32.663
133	DKO	2	8.659	8.659	35.141	35.141	35.141
132	DKO	2	8.798	8.798	41.29	41.29	41.29
131	DKO	2	16.812	16.812	81.454	81.454	81.454
130	DKO	2	14.962	14.962	125.196	125.196	125.196
129	DKO	2	11.27	11.27	60.991	60.991	60.991
128	DKO	2	18.431	18.431	64.283	64.283	64.283
127	DKO	2	15.067	15.067	54.294	54.294	54.294
126	DKO	2	8.592	8.592	33.414	33.414	33.414
125	DKO	2	9.218	9.218	56.26	56.26	56.26
121	DKO	2	13.315	13.315	77.031	77.031	77.031
120	DKO	2	7.717	7.717	33.07	33.07	33.07
119	DKO	2	9.496	9.496	43.413	43.413	43.413
118	DKO	2	9.38	9.38	27.337	27.337	27.337
118b	DKO	2	6.29	6.29	20.17	20.17	20.17
111	DKO	2	12.034	12.034	68.482	68.482	68.482
110	DKO	2	7.867	7.867	33.925	33.925	33.925
109	DKO	2	8.276	8.276	38.959	38.959	38.959
108	DKO	2	7.749	7.749	34.927	34.927	34.927
108b	DKO	2	9.284	9.284	33.889	33.889	33.889
107	DKO	2	7.43	7.43	27.895	27.895	27.895
106	DKO	2	8.634	8.634	37.18	37.18	37.18
104	DKO	2	11.606	11.606	70.104	70.104	70.104
103	DKO	2	8.054	8.054	31.437	31.437	31.437
101	DKO	2	8.399	8.399	34.598	34.598	34.598
100	DKO	2	9.464	9.464	45.009	45.009	45.009
98	DKO	2	6.532	6.532	26.795	26.795	26.795
97	DKO	2	7.057	7.057	30.034	30.034	30.034
96	DKO	2	9.137	9.137	19.581	19.581	19.581
95	DKO	2	14.406	14.406	79.43	79.43	79.43
93	DKO	2	5.588	5.588	17.291	17.291	17.291
92	DKO	2	8.774	8.774	42.057	42.057	42.057
90	DKO	2	5.475	5.475	14.548	14.548	14.548
89	DKO	2	10.917	10.917	62.66	62.66	62.66
85	DKO	2	6.183	6.183	25.188	25.188	25.188
83	DKO	2	8.398	8.398	36.111	36.111	36.111
82	DKO	2	9.074	9.074	46.037	46.037	46.037
79	DKO	2	5.343	5.343	15.737	15.737	15.737
77	DKO	2	6.526	6.526	15.419	15.419	15.419
76	DKO	2	6.952	6.952	30.243	30.243	30.243
75	DKO	2	10.502	10.502	57.142	57.142	57.142
73	DKO	2	6.667	6.667	23.222	23.222	23.222
71	DKO	2	9.25	9.25	35.433	35.433	35.433
69	DKO	2	6.702	6.702	27.348	27.348	27.348
67	DKO	2	8.261	8.261	43.095	43.095	43.095
66	DKO	2	9.513	9.513	33.388	33.388	33.388
64	DKO	2	10.22	10.22	49.683	49.683	49.683
63	DKO	2	7.788	7.788	32.277	32.277	32.277
62	DKO	2	8.279	8.279	38.359	38.359	38.359
61	DKO	2	8.44	8.44	27.895	27.895	27.895
60	DKO	2	5.123	5.123	14.078	14.078	14.078
59	DKO	2	7.531	7.531	24.578	24.578	24.578
58	DKO	2	8.208	8.208	38.411	38.411	38.411
57	DKO	2	8.012	8.012	42.083	42.083	42.083
57b	DKO	2	8.204	8.204	30.66	30.66	30.66
54	DKO	2	7.954	7.954	37.947	37.947	37.947
53	DKO	2	4.241	4.241	11.59	11.59	11.59
52	DKO	2	10.311	10.311	33.451	33.451	33.451
51	DKO	2	8.279	8.279	30.889	30.889	30.889
44	DKO	2	5.641	5.641	17.724	17.724	17.724
38	DKO	2	5.789	5.789	17.98	17.98	17.98
36	DKO	2	6.734	6.734	23.796	23.796	23.796
35	DKO	2	7.025	7.025	22.08	22.08	22.08
33	DKO	2	7.537	7.537	24.129	24.129	24.129
31	DKO	2	22.561		81.673	81.673
30	DKO	2	9.562	9.562	40.211	40.211	40.211
28	DKO	2	7.177	7.177	19.691	19.691	19.691
23	DKO	2	7.657	7.657	31.124	31.124	31.124
22	DKO	2	7.036	7.036	18.141	18.141	18.141
21	DKO	2	7.628	7.628	24.067	24.067	24.067
15	DKO	2	12.192	12.192	68.169	68.169	68.169
12	DKO	2	4.713	4.713	12.013	12.013	12.013
11	DKO	2	10.319	10.319	60.397	60.397	60.397
10	DKO	2	7.721	7.721	28.255	28.255	28.255
89	DKO	3	6.951	6.951	24.901	24.901	24.901
87	DKO	3	6.835	6.835	17.755	17.755	17.755
86	DKO	3	4.486	4.486	13.697	13.697	13.697
85	DKO	3	7.035	7.035	16.556	16.556	16.556
84	DKO	3	6.087	6.087	18.032	18.032	18.032
83	DKO	3	6.204	6.204	21.412	21.412	21.412
82	DKO	3	20.546		62.885	62.885
80	DKO	3	7.92	7.92	16.457	16.457	16.457
79	DKO	3	24.922		75.127	75.127
78	DKO	3	8.294	8.294	35.067	35.067	35.067
77	DKO	3	9.91	9.91	54.529	54.529	54.529
74	DKO	3	5.562	5.562	16.874	16.874	16.874
71	DKO	3	10.257	10.257	40.242	40.242	40.242
70	DKO	3	28.496		188.753	188.753
65	DKO	3	8.838	8.838	41.64	41.64	41.64
64	DKO	3	11.134	11.134	46.804	46.804	46.804
63	DKO	3	6.468	6.468	20.416	20.416	20.416
62	DKO	3	7.079	7.079	27.655	27.655	27.655
61	DKO	3	5.153	5.153	16.676	16.676	16.676
60	DKO	3	6.435	6.435	26.79	26.79	26.79
59	DKO	3	9.878	9.878	50.497	50.497	50.497
58	DKO	3	6.033	6.033	18.355	18.355	18.355
57	DKO	3	11.688	11.688	18.287	18.287	18.287
56	DKO	3	7.022	7.022	25.256	25.256	25.256
55	DKO	3	9.691	9.691	53.772	53.772	53.772
54	DKO	3	6.81	6.81	25.027	25.027	25.027
51	DKO	3	10.293	10.293	38.552	38.552	38.552
48	DKO	3	7.073	7.073	24.74	24.74	24.74
47	DKO	3	6.944	6.944	23.707	23.707	23.707
47b	DKO	3	12.379	12.379	38.5	38.5	38.5
46	DKO	3	11.767	11.767	61.257	61.257	61.257
44	DKO	3	9.069	9.069	43.205	43.205	43.205
43	DKO	3	6.835	6.835	21.772	21.772	21.772
41	DKO	3	5.079	5.079	16.937	16.937	16.937
39	DKO	3	8.874	8.874	38.87	38.87	38.87
37	DKO	3	14.563	14.563	49.568	49.568	49.568
36	DKO	3	14.1	14.1	100.477	100.477	100.477
35	DKO	3	15.157	15.157	85.277	85.277	85.277
32	DKO	3	5.705	5.705	18.684	18.684	18.684
31	DKO	3	7.068	7.068	25.36	25.36	25.36
30	DKO	3	9.918	9.918	48.561	48.561	48.561
27	DKO	3	6.25	6.25	22.158	22.158	22.158
26	DKO	3	7.328	7.328	37.498	37.498	37.498
25	DKO	3	19.508	19.508	129.854	129.854	129.854
24	DKO	3	9.95	9.95	56.709	56.709	56.709
23	DKO	3	5.442	5.442	12.878	12.878	12.878
15	DKO	3	17.379	17.379	51.467	51.467	51.467
14	DKO	3	8.896	8.896	35.589	35.589	35.589
23	MDA	1	8.595	8.595	44.389	44.389	44.389
45	MDA	1	12.189	12.189	56.964	56.964	56.964
44	MDA	1	26.147		221.239	221.239
43	MDA	1	9.603	9.603	44.842	44.842	44.842
42	MDA	1	8.519	8.519	42.167	42.167	42.167
41	MDA	1	7.692	7.692	34.17	34.17	34.17
38	MDA	1	13.394	13.394	50.178	50.178	50.178
37	MDA	1	12.113	12.113	31.771	31.771	31.771
36	MDA	1	11.414	11.414	74.704	74.704	74.704
35	MDA	1	9.673	9.673	44.811	44.811	44.811
34	MDA	1	8.888	8.888	45.082	45.082	45.082
33	MDA	1	14.836	14.836	56.667	56.667	56.667
32	MDA	1	6.952	6.952	27.243	27.243	27.243
31	MDA	1	10.15	10.15	54.826	54.826	54.826
29	MDA	1	10.655	10.655	47.195	47.195	47.195
28	MDA	1	15.819	15.819	40.388	40.388	40.388
27	MDA	1	8.565	8.565	47.821	47.821	47.821
25	MDA	1	8.611	8.611	29.872	29.872	29.872
24	MDA	1	15.608	15.608	95.584	95.584	95.584
22	MDA	1	11.484	11.484	74.798	74.798	74.798
21	MDA	1	12.264	12.264	62.248	62.248	62.248
20	MDA	1	8.273	8.273	33.346	33.346	33.346
19	MDA	1	7.859	7.859	34.796	34.796	34.796
18	MDA	1	8.674	8.674	39.094	39.094	39.094
17	MDA	1	11.135	11.135	67.287	67.287	67.287
16	MDA	1	16.855	16.855	85.59	85.59	85.59
15	MDA	1	8.193	8.193	38.291	38.291	38.291
14	MDA	1	7.059	7.059	31.395	31.395	31.395
13	MDA	1	14.416	14.416	92.934	92.934	92.934
12	MDA	1	7.13	7.13	34.395	34.395	34.395
11	MDA	1	9.926	9.926	50.966	50.966	50.966
9	MDA	1	16.768	16.768	89.695	89.695	89.695
8	MDA	1	11.062	11.062	38.526	38.526	38.526
7	MDA	1	10.735	10.735	42.391	42.391	42.391
6	MDA	1	8.797	8.797	31.661	31.661	31.661
4	MDA	1	5.879	5.879	21.396	21.396	21.396
3	MDA	1	7.949	7.949	24.719	24.719	24.719
2	MDA	1	10.986	10.986	72.946	72.946	72.946
1	MDA	1	21.862		112.75	112.75
1	MDA	2	20.519		60.9	60.9
2	MDA	2	8.334	8.334	25.456	25.456	25.456
4.1	MDA	2	5.537	5.537	11.636	11.636	11.636
4.2	MDA	2	10.591	10.591	25.117	25.117	25.117
5	MDA	2	10.002	10.002	40.97	40.97	40.97
6	MDA	2	13.85	13.85	61.543	61.543	61.543
7	MDA	2	9.249	9.249	40.982	40.982	40.982
8	MDA	2	7.653	7.653	26.566	26.566	26.566
9.1	MDA	2	7.423	7.423	31.484	31.484	31.484
9.2	MDA	2	9.239	9.239	36.379	36.379	36.379
9.3	MDA	2	6.593	6.593	22.746	22.746	22.746
10	MDA	2	16.384	16.384	41.134	41.134	41.134
13	MDA	2	11.571	11.571	56.157	56.157	56.157
14	MDA	2	5.556	5.556	16.297	16.297	16.297
15	MDA	2	10.891	10.891	45	45	45
16	MDA	2	12.485	12.485	54.078	54.078	54.078
17	MDA	2	7.769	7.769	39.685	39.685	39.685
18	MDA	2	12.059	12.059	47.792	47.792	47.792
19	MDA	2	11.747	11.747	74.767	74.767	74.767
19.1	MDA	2	12.088	12.088	72.886	72.886	72.886
19.2	MDA	2	9.627	9.627	42.162	42.162	42.162
20	MDA	2	9.944	9.944	45.269	45.269	45.269
21	MDA	2	8.616	8.616	46.122	46.122	46.122
23	MDA	2	10.356	10.356	54.019	54.019	54.019
24	MDA	2	12.966	12.966	49.124	49.124	49.124
25	MDA	2	13.425	13.425	106.309	106.309	106.309
26.1	MDA	2	6.116	6.116	13.809	13.809	13.809
26.2	MDA	2	8.232	8.232	42.045	42.045	42.045
27	MDA	2	8.799	8.799	30.281	30.281	30.281
28	MDA	2	5.367	5.367	14.883	14.883	14.883
29	MDA	2	9.468	9.468	52.302	52.302	52.302
30	MDA	2	10.43	10.43	59.592	59.592	59.592
31	MDA	2	7.761	7.761	34.743	34.743	34.743
32	MDA	2	9.705	9.705	43.166	43.166	43.166
34	MDA	2	10.229	10.229	24.229	24.229	24.229
36	MDA	2	12.556	12.556	87.816	87.816	87.816
37	MDA	2	8.467	8.467	31.11	31.11	31.11
38	MDA	2	13.47	13.47	86.368	86.368	86.368
39	MDA	2	7.557	7.557	30.947	30.947	30.947
40	MDA	2	9.564	9.564	22.675	22.675	22.675
41	MDA	2	7.159	7.159	22.512	22.512	22.512
42	MDA	2	11.704	11.704	56.706	56.706	56.706
43	MDA	2	14.211	14.211	91.59	91.59	91.59
44	MDA	2	4.949	4.949	13.201	13.201	13.201
45	MDA	2	7.631	7.631	26.005	26.005	26.005
48	MDA	2	11.539	11.539	57.734	57.734	57.734
49	MDA	2	7.397	7.397	28.003	28.003	28.003
50	MDA	2	11.647	11.647	51.846	51.846	51.846
51	MDA	2	9.098	9.098	30.783	30.783	30.783
53	MDA	2	11.601	11.601	61.356	61.356	61.356
54	MDA	2	7.354	7.354	17.056	17.056	17.056
55	MDA	2	12.316	12.316	59.685	59.685	59.685
56	MDA	2	10.873	10.873	26.25	26.25	26.25
57	MDA	2	14.717	14.717	82.886	82.886	82.886
58	MDA	2	11.714	11.714	77.29	77.29	77.29
59	MDA	2	10.899	10.899	65.947	65.947	65.947
62	MDA	2	6.132	6.132	19.731	19.731	19.731
63	MDA	2	9.427	9.427	39.007	39.007	39.007
64	MDA	2	14.953	14.953	84.008	84.008	84.008
65	MDA	2	12.009	12.009	59.814	59.814	59.814
67	MDA	2	7.855	7.855	30.234	30.234	30.234
68	MDA	2	2.9	2.9	4.393	4.393	4.393
70	MDA	2	5.571	5.571	17.932	17.932	17.932
71	MDA	2	10.731	10.731	67.945	67.945	67.945
72	MDA	2	10.571	10.571	29.393	29.393	29.393
73	MDA	2	9.534	9.534	42.138	42.138	42.138
74	MDA	2	9.859	9.859	41.087	41.087	41.087
75	MDA	2	10.673	10.673	49.603	49.603	49.603
76	MDA	2	4.418	4.418	9.381	9.381	9.381
77	MDA	2	10.416	10.416	36.869	36.869	36.869
78	MDA	2	8.251	8.251	33.61	33.61	33.61
79	MDA	2	7.158	7.158	25.538	25.538	25.538
80	MDA	2	6.36	6.36	26.355	26.355	26.355
81	MDA	2	11.645	11.645	27.197	27.197	27.197
82	MDA	2	7.353	7.353	27.185	27.185	27.185
83	MDA	2	6.043	6.043	13.75	13.75	13.75
84	MDA	2	9.474	9.474	45.176	45.176	45.176
85	MDA	2	13.16	13.16	75.561	75.561	75.561
86	MDA	2	5.688	5.688	18.622	18.622	18.622
87	MDA	2	5.404	5.404	17.021	17.021	17.021
88	MDA	2	9.306	9.306	33.47	33.47	33.47
89	MDA	2	8.6	8.6	37.08	37.08	37.08
90	MDA	2	6.342	6.342	21.998	21.998	21.998
91	MDA	2	8.073	8.073	43.517	43.517	43.517
92	MDA	2	10.386	10.386	49.557	49.557	49.557
93	MDA	2	8.46	8.46	32.278	32.278	32.278
94	MDA	2	10.787	10.787	59.066	59.066	59.066
95	MDA	2	10.802	10.802	65.106	65.106	65.106
96	MDA	2	12.169	12.169	61.414	61.414	61.414
97	MDA	2	15.055	15.055	68.716	68.716	68.716
100.1	MDA	2	10.503	10.503	33.598	33.598	33.598
100.2	MDA	2	3.473	3.473	6.589	6.589	6.589
101	MDA	2	7.341	7.341	30.666	30.666	30.666
102	MDA	2	6.874	6.874	29.615	29.615	29.615
103.1	MDA	2	3.732	3.732	7.138	7.138	7.138
103.2	MDA	2	5.306	5.306	11.554	11.554	11.554
103.3	MDA	2	4.315	4.315	9.159	9.159	9.159
104	MDA	2	15.173	15.173	73.622	73.622	73.622
105	MDA	2	6.432	6.432	20.503	20.503	20.503
107	MDA	2	6.471	6.471	17.091	17.091	17.091
108	MDA	2	10.09	10.09	63.891	63.891	63.891
109	MDA	2	9.457	9.457	35.795	35.795	35.795
110	MDA	2	9.09	9.09	25.059	25.059	25.059
111	MDA	2	5.484	5.484	12.009	12.009	12.009
112	MDA	2	5.423	5.423	20.257	20.257	20.257
113	MDA	2	11.549	11.549	28.598	28.598	28.598
114	MDA	2	10.953	10.953	29.498	29.498	29.498
115	MDA	2	8.478	8.478	32.676	32.676	32.676
116	MDA	2	8.433	8.433	22.699	22.699	22.699
118	MDA	2	7.612	7.612	32.36	32.36	32.36
119	MDA	2	5.677	5.677	17.5	17.5	17.5
120	MDA	2	5.988	5.988	18.131	18.131	18.131
121	MDA	2	8.193	8.193	40.024	40.024	40.024
122	MDA	2	10.186	10.186	47.711	47.711	47.711
123	MDA	2	12.375	12.375	84.966	84.966	84.966
124	MDA	2	14.667	14.667	63.33	63.33	63.33
125	MDA	2	9.635	9.635	44.545	44.545	44.545
128	MDA	2	10.701	10.701	43.353	43.353	43.353
129	MDA	2	9.961	9.961	37.594	37.594	37.594
130	MDA	2	12.896	12.896	50.351	50.351	50.351
132	MDA	2	8.362	8.362	29.545	29.545	29.545
133	MDA	2	7.32	7.32	31.262	31.262	31.262
134	MDA	2	11.132	11.132	57.173	57.173	57.173
135	MDA	2	7.71	7.71	27.932	27.932	27.932
137	MDA	2	5.115	5.115	19.101	19.101	19.101
138	MDA	2	8.173	8.173	39.054	39.054	39.054
139	MDA	2	9.298	9.298	37.337	37.337	37.337
140	MDA	2	11.242	11.242	55.304	55.304	55.304
141	MDA	2	7.152	7.152	25.117	25.117	25.117
142	MDA	2	16.183	16.183	104.312	104.312	104.312
143	MDA	2	9.057	9.057	38.961	38.961	38.961
144	MDA	2	13.431	13.431	71.8	71.8	71.8
145	MDA	2	11.454	11.454	60.258	60.258	60.258
146	MDA	2	10.817	10.817	38.528	38.528	38.528
147	MDA	2	7.638	7.638	35.783	35.783	35.783
148	MDA	2	7.376	7.376	27.594	27.594	27.594
67	MDA	3	10.67	10.67	57.352	57.352	57.352
66	MDA	3	11.79	11.79	38.981	38.981	38.981
65	MDA	3	16.102	16.102	125.073	125.073	125.073
63	MDA	3	10.404	10.404	58.472	58.472	58.472
62	MDA	3	13.642	13.642	91.551	91.551	91.551
61	MDA	3	10.174	10.174	63.172	63.172	63.172
60	MDA	3	12.522	12.522	81.66	81.66	81.66
59	MDA	3	11.239	11.239	38.818	38.818	38.818
58	MDA	3	13.9	13.9	71.605	71.605	71.605
57	MDA	3	15.007	15.007	60.326	60.326	60.326
56	MDA	3	18.359	18.359	119.019	119.019	119.019
55	MDA	3	6.481	6.481	23.445	23.445	23.445
54	MDA	3	13.22	13.22	73.005	73.005	73.005
53a	MDA	3	14.297	14.297	92.052	92.052	92.052
53b	MDA	3	17.696	17.696	63.522	63.522	63.522
52	MDA	3	10.877	10.877	64.269	64.269	64.269
51	MDA	3	13.969	13.969	60.338	60.338	60.338
50	MDA	3	9.743	9.743	40.497	40.497	40.497
49	MDA	3	11.295	11.295	45.256	45.256	45.256
48	MDA	3	9.643	9.643	38.899	38.899	38.899
48b	MDA	3	9.876	9.876	42.177	42.177	42.177
47	MDA	3	12.271	12.271	76.737	76.737	76.737
46	MDA	3	10.317	10.317	32.636	32.636	32.636
45	MDA	3	12.002	12.002	54.249	54.249	54.249
45b	MDA	3	12.555	12.555	59.276	59.276	59.276
44	MDA	3	8.096	8.096	27.329	27.329	27.329
43	MDA	3	12.002	12.002	73.273	73.273	73.273
42	MDA	3	11.264	11.264	47.741	47.741	47.741
41a	MDA	3	15.032	15.032	97.838	97.838	97.838
41b	MDA	3	18.176	18.176	89.789	89.789	89.789
40	MDA	3	7.448	7.448	34.164	34.164	34.164
39	MDA	3	9.472	9.472	39.751	39.751	39.751
38	MDA	3	11.686	11.686	67.768	67.768	67.768
37	MDA	3	11.345	11.345	52.978	52.978	52.978
36	MDA	3	13.245	13.245	54.762	54.762	54.762
34	MDA	3	9.499	9.499	52.651	52.651	52.651
33	MDA	3	12.912	12.912	69.529	69.529	69.529
32	MDA	3	9.866	9.866	39.588	39.588	39.588
31	MDA	3	14.219	14.219	84.506	84.506	84.506
30	MDA	3	14.701	14.701	61.376	61.376	61.376
29	MDA	3	12.841	12.841	40.357	40.357	40.357
28	MDA	3	17.24	17.24	82.406	82.406	82.406
27	MDA	3	9.468	9.468	48.662	48.662	48.662
26	MDA	3	9.136	9.136	37.873	37.873	37.873
25	MDA	3	10.199	10.199	46.073	46.073	46.073
24	MDA	3	13.747	13.747	45.058	45.058	45.058
23	MDA	3	15.923	15.923	59.428	59.428	59.428
22	MDA	3	9.809	9.809	38.328	38.328	38.328
21	MDA	3	9.14	9.14	41.64	41.64	41.64
20	MDA	3	9.723	9.723	49.759	49.759	49.759
19	MDA	3	7.634	7.634	25.381	25.381	25.381
18	MDA	3	11.424	11.424	48.919	48.919	48.919
17	MDA	3	14.403	14.403	64.14	64.14	64.14
16	MDA	3	9.728	9.728	50.12	50.12	50.12
16b	MDA	3	10.718	10.718	59.871	59.871	59.871
16c	MDA	3	8.614	8.614	29.195	29.195	29.195
15	MDA	3	6.601	6.601	19.7	19.7	19.7
14	MDA	3	10.878	10.878	38.608	38.608	38.608
13	MDA	3	15.535	15.535	89.276	89.276	89.276
12	MDA	3	7.346	7.346	34.315	34.315	34.315
7	MDA	3	12.879	12.879	89.358	89.358	89.358
1	Enriched Blebbisomes	1	9.076	9.076	22.992	22.992	22.992
2	Enriched Blebbisomes	1	6.972	6.972	23.206	23.206	23.206
3	Enriched Blebbisomes	1	6.183	6.183	48.447	48.447	48.447
4	Enriched Blebbisomes	1	10.914	10.914	18.658	18.658	18.658
5	Enriched Blebbisomes	1	7.274	7.274	27.452	27.452	27.452
6	Enriched Blebbisomes	1	7.013	7.013	28.422	28.422	28.422
7	Enriched Blebbisomes	1	9.02	9.02	32.324	32.324	32.324
8	Enriched Blebbisomes	1	4.822	4.822	11.095	11.095	11.095
9	Enriched Blebbisomes	1	15.105	15.105	33.477	33.477	33.477
10	Enriched Blebbisomes	1	9.399	9.399	38.411	38.411	38.411
11	Enriched Blebbisomes	1	14.715	14.715	52.593	52.593	52.593
12	Enriched Blebbisomes	1	10.492	10.492	28	28	28
13	Enriched Blebbisomes	1	16.731	16.731	34.061	34.061	34.061
14	Enriched Blebbisomes	1	5.008	5.008	14.871	14.871	14.871
15	Enriched Blebbisomes	1	4.717	4.717	14.031	14.031	14.031
16	Enriched Blebbisomes	1	14.287	14.287	35.62	35.62	35.62
17	Enriched Blebbisomes	1	5.236	5.236	17.474	17.474	17.474
18	Enriched Blebbisomes	1	9.515	9.515	35.203	35.203	35.203
19	Enriched Blebbisomes	1	5.7	5.7	16.571	16.571	16.571
20	Enriched Blebbisomes	1	6.02	6.02	16.655	16.655	16.655
21	Enriched Blebbisomes	1	10.016	10.016	31.641	31.641	31.641
22	Enriched Blebbisomes	1	7.856	7.856	35.495	35.495	35.495
23	Enriched Blebbisomes	1	5.698	5.698	19.388	19.388	19.388
24	Enriched Blebbisomes	1	10.697	10.697	43.309	43.309	43.309
24	Enriched Blebbisomes	1	9.857	9.857	38.27	38.27	38.27
24	Enriched Blebbisomes	1	9.821	9.821	53.501	53.501	53.501
24	Enriched Blebbisomes	1	5.129	5.129	14.052	14.052	14.052
24	Enriched Blebbisomes	1	8.592	8.592	35.73	35.73	35.73
24	Enriched Blebbisomes	1	8.171	8.171	33.435	33.435	33.435
24	Enriched Blebbisomes	1	8.853	8.853	47.789	47.789	47.789
24	Enriched Blebbisomes	1	8.439	8.439	39.699	39.699	39.699
24	Enriched Blebbisomes	1	10.246	10.246	26.81	26.81	26.81
24	Enriched Blebbisomes	1	10.984	10.984	30.889	30.889	30.889
24	Enriched Blebbisomes	1	6.899	6.899	21.485	21.485	21.485
24	Enriched Blebbisomes	1	5.114	5.114	15.173	15.173	15.173
25	Enriched Blebbisomes	1	9.415	9.415	42.819	42.819	42.819
26	Enriched Blebbisomes	1	8.514	8.514	27.713	27.713	27.713
27	Enriched Blebbisomes	1	7.873	7.873	25.423	25.423	25.423
28	Enriched Blebbisomes	1	9.095	9.095	40.977	40.977	40.977
29	Enriched Blebbisomes	1	13.456	13.456	53.574	53.574	53.574
30	Enriched Blebbisomes	1	10.813	10.813	43.079	43.079	43.079
31	Enriched Blebbisomes	1	4.202	4.202	10.709	10.709	10.709
32	Enriched Blebbisomes	1	4.998	4.998	15.862	15.862	15.862
33	Enriched Blebbisomes	1	7.054	7.054	24.359	24.359	24.359
34	Enriched Blebbisomes	1	7.704	7.704	22.132	22.132	22.132
1	Enriched Blebbisomes	2	17.993	17.993	94.992	94.992	94.992
2	Enriched Blebbisomes	2	12.128	12.128	59.263	59.263	59.263
3	Enriched Blebbisomes	2	13.217	13.217	35.365	35.365	35.365
4	Enriched Blebbisomes	2	13.581	13.581	43.831	43.831	43.831
5	Enriched Blebbisomes	2	10.235	10.235	53.924	53.924	53.924
6	Enriched Blebbisomes	2	13.113	13.113	56.49	56.49	56.49
7	Enriched Blebbisomes	2	11.169	11.169	39.29	39.29	39.29
8	Enriched Blebbisomes	2	14.504	14.504	77.724	77.724	77.724
9	Enriched Blebbisomes	2	12.595	12.595	48.263	48.263	48.263
10	Enriched Blebbisomes	2	10.52	10.52	44.204	44.204	44.204
11	Enriched Blebbisomes	2	11.947	11.947	44.474	44.474	44.474
12	Enriched Blebbisomes	2	14.672	14.672	46.49	46.49	46.49
13	Enriched Blebbisomes	2	25.553
14	Enriched Blebbisomes	2	13.128	13.128	55.5	55.5	55.5
15	Enriched Blebbisomes	2	18.916	18.916	97.677	97.677	97.677
16	Enriched Blebbisomes	2	9.969	9.969	43.561	43.561	43.561
17	Enriched Blebbisomes	2	10.443	10.443	46.392	46.392	46.392
18	Enriched Blebbisomes	2	21.063
19	Enriched Blebbisomes	2	14.145	14.145	44.017	44.017	44.017
20	Enriched Blebbisomes	2	9.772	9.772	32.872	32.872	32.872
21	Enriched Blebbisomes	2	10.555	10.555	35.801	35.801	35.801
22	Enriched Blebbisomes	2	9.778	9.778	36.184	36.184	36.184
23	Enriched Blebbisomes	2	12.28	12.28	57.268	57.268	57.268
24	Enriched Blebbisomes	2	12.606	12.606	47.734	47.734	47.734
25	Enriched Blebbisomes	2	13.422	13.422	54.795	54.795	54.795
26	Enriched Blebbisomes	2	8.056	8.056	37.278	37.278	37.278
27	Enriched Blebbisomes	2	10.504	10.504	44.453	44.453	44.453
28	Enriched Blebbisomes	2	18.187	18.187	47.46	47.46	47.46
29	Enriched Blebbisomes	2	8.681	8.681	38.258	38.258	38.258
30	Enriched Blebbisomes	2	16.202	16.202	64.333	64.333	64.333
31	Enriched Blebbisomes	2	10.456	10.456	41.607	41.607	41.607
1	Enriched Blebbisomes	3	18.992	18.992	71.176	71.176	71.176
2	Enriched Blebbisomes	3	13.868	13.868	27.558	27.558	27.558
3	Enriched Blebbisomes	3	8.771	8.771	38.543	38.543	38.543
4	Enriched Blebbisomes	3	8.391	8.391	31.705	31.705	31.705
5	Enriched Blebbisomes	3	8.783	8.783	26.941	26.941	26.941
6	Enriched Blebbisomes	3	9.303	9.303	43.582	43.582	43.582
7	Enriched Blebbisomes	3	10.79	10.79	34.733	34.733	34.733
8	Enriched Blebbisomes	3	16.386	16.386	101.586	101.586	101.586
9	Enriched Blebbisomes	3	9.94	9.94	28.553	28.553	28.553
10	Enriched Blebbisomes	3	9.296	9.296	26.044	26.044	26.044
11	Enriched Blebbisomes	3	8.99	8.99	32.737	32.737	32.737
12	Enriched Blebbisomes	3	9.654	9.654	37.579	37.579	37.579
13	Enriched Blebbisomes	3	17.711	17.711	75.303	75.303	75.303
14	Enriched Blebbisomes	3	9.208	9.208	29.538	29.538	29.538
15	Enriched Blebbisomes	3	9.327	9.327	37.33	37.33	37.33
16	Enriched Blebbisomes	3	12.16	12.16	51.69	51.69	51.69
17	Enriched Blebbisomes	3	10.266	10.266	30.347	30.347	30.347
18	Enriched Blebbisomes	3	7.063	7.063	31	31	31
19	Enriched Blebbisomes	3	12.496	12.496	55.096	55.096	55.096
20	Enriched Blebbisomes	3	8.6	8.6	44.572	44.572	44.572
21	Enriched Blebbisomes	3	14.435	14.435	36.952	36.952	36.952
22	Enriched Blebbisomes	3	9.99	9.99	26.615	26.615	26.615
23	Enriched Blebbisomes	3	10.604	10.604	52.115	52.115	52.115
24	Enriched Blebbisomes	3	17.891	17.891	51.907	51.907	51.907
25	Enriched Blebbisomes	3	9.355	9.355	40.389	40.389	40.389
26	Enriched Blebbisomes	3	9.232	9.232	46.983	46.983	46.983
27	Enriched Blebbisomes	3	15.854	15.854	54.888	54.888	54.888
28	Enriched Blebbisomes	3	29.961
29	Enriched Blebbisomes	3	11.692	11.692	75.832	75.832	75.832
30	Enriched Blebbisomes	3	10.193	10.193	31.923	31.923	31.923
31	Enriched Blebbisomes	3	7.033	7.033	26.661	26.661	26.661
32	Enriched Blebbisomes	3	8.421	8.421	36.2	36.2	36.2
33	Enriched Blebbisomes	3	18.92	18.92	61.104	61.104	61.104
34	Enriched Blebbisomes	3	11.708	11.708	58.584	58.584	58.584
35	Enriched Blebbisomes	3	16.642	16.642	86.873	86.873	86.873
36	Enriched Blebbisomes	3	8.576	8.576	47.288	47.288	47.288
37	Enriched Blebbisomes	3	13.538	13.538	94.489	94.489	94.489
38	Enriched Blebbisomes	3	12.861	12.861	58.092	58.092	58.092
39	Enriched Blebbisomes	3	16.796	16.796	97.812	97.812	97.812
40	Enriched Blebbisomes	3	7.902	7.902	28.802	28.802	28.802
41	Enriched Blebbisomes	3	11.498	11.498	43.115	43.115	43.115
42	Enriched Blebbisomes	3	10.824	10.824	27.123	27.123	27.123
43	Enriched Blebbisomes	3	12.161	12.161	62.483	62.483	62.483
44	Enriched Blebbisomes	3	13.021	13.021	70.445	70.445	70.445
45	Enriched Blebbisomes	3	9.031	9.031	40.342	40.342	40.342
46	Enriched Blebbisomes	3	14.315	14.315	41.524	41.524	41.524
47	Enriched Blebbisomes	3	10.61	10.61	46.278	46.278	46.278
48	Enriched Blebbisomes	3	12.432	12.432	29.611	29.611	29.611
49	Enriched Blebbisomes	3	8.447	8.447	35.681	35.681	35.681
50	Enriched Blebbisomes	3	10.128	10.128	22.442	22.442	22.442
51	Enriched Blebbisomes	3	9.325	9.325	42.612	42.612	42.612
52	Enriched Blebbisomes	3	10.604	10.604	45.417	45.417	45.417
53	Enriched Blebbisomes	3	8.501	8.501	40.829	40.829	40.829
54	Enriched Blebbisomes	3	9.318	9.318	45.23	45.23	45.23
55	Enriched Blebbisomes	3	13.388	13.388	43.68	43.68	43.68
56	Enriched Blebbisomes	3	19.365	19.365	99.564	99.564	99.564
57	Enriched Blebbisomes	3	11.337	11.337	42.944	42.944	42.944
58	Enriched Blebbisomes	3	10.851	10.851	39.357	39.357	39.357
59	Enriched Blebbisomes	3	9.464	9.464	49.886	49.886	49.886
60	Enriched Blebbisomes	3	10.406	10.406	40.969	40.969	40.969
61	Enriched Blebbisomes	3	8.913	8.913	31.783	31.783	31.783
62	Enriched Blebbisomes	3	9.461	9.461	47.812	47.812	47.812
63	Enriched Blebbisomes	3	90.373
64	Enriched Blebbisomes	3	12.6	12.6	42.286	42.286	42.286
65	Enriched Blebbisomes	3	10.735	10.735	37.714	37.714	37.714
66	Enriched Blebbisomes	3	11.924	11.924	58.118	58.118	58.118

## Sheet: Fig 1G,H TMRE 
Timepoint	Label	Area	Mean	StdDev	Mode	Min	Max	Type	Normalized	Normalize Pre FCCP	Normalized Post FCCP
2	DKO Cell 1	11.378	346.887	126.743	187.708	143.445	755.949	Cell	1
3	DKO Cell 1	11.378	347.299	125.333	203.693	151.172	748.751	Cell	1.00119
4	DKO Cell 1	11.378	345.093	124.395	200.056	139.594	723.675	Cell	0.994828
5	DKO Cell 1	11.378	344.397	124.338	210.792	142.831	695.146	Cell	0.992822
6	DKO Cell 1	11.378	344.005	124.918	206.69	141.301	690.138	Cell	0.991692
7	DKO Cell 1	11.378	342.452	122.364	195.7	137.684	658.811	Cell	0.987215
8	DKO Cell 1	11.378	342.594	121.842	222.415	146.464	694.162	Cell	0.987624
9	DKO Cell 1	11.378	342.037	121.586	209.557	134.415	691.991	Cell	0.986019
10	DKO Cell 1	11.378	340.977	120.689	202.677	146.154	736.766	Cell	0.982963
11	DKO Cell 1	11.378	136.759	18.537	128.567	96.32	228.403	Cell	0.394247
12	DKO Cell 1	11.378	138.058	19.203	126.09	96.619	225.587	Cell	0.397991
13	DKO Cell 1	11.378	137.613	19.091	129.189	98.807	246.955	Cell	0.397991
14	DKO Cell 1	11.378	137.562	18.835	127.538	97.923	232.108	Cell	0.396561
15	DKO Cell 1	11.378	138.147	18.875	130.975	96.07	217.642	Cell	0.398248
16	DKO Cell 1	11.378	138.133	20.147	128.909	99.408	226.337	Cell	0.398207
17	DKO Cell 1	11.378	137.881	19.612	125.686	96.357	248.041	Cell	0.397481
18	DKO Cell 1	11.378	137.812	18.993	131.356	92.531	225.942	Cell	0.397282
19	DKO Cell 1	11.378	137.511	19.657	129.034	94.32	257.378	Cell	0.396414
20	DKO Cell 1	11.378	138.093	19.905	128.644	93.202	240.732	Cell	0.398092
2	DKO Cell 2	11.378	361.08	161.122	195.956	112.563	812.519	Cell	1
3	DKO Cell 2	11.378	363.007	161.719	172.77	110.893	847.66	Cell	1.00534
4	DKO Cell 2	11.378	360.318	159.69	178.314	109.876	888.548	Cell	0.99789
5	DKO Cell 2	11.378	361.988	159.339	179.307	113.852	826.891	Cell	1.00251
6	DKO Cell 2	11.378	361.785	158.037	179.706	108.125	799.625	Cell	1.00195
7	DKO Cell 2	11.378	362.839	160.293	192.678	97.729	869.384	Cell	1.00487
8	DKO Cell 2	11.378	362.213	160.846	199.596	117.505	881.694	Cell	1.00314
9	DKO Cell 2	11.378	361.199	158.967	194.37	105.736	826.062	Cell	1.00033
10	DKO Cell 2	11.378	360.96	159.78	182.904	109.844	843.313	Cell	0.999668
11	DKO Cell 2	11.378	126.035	13.913	123.215	95.156	234.634	Cell	0.34905
12	DKO Cell 2	11.378	126.556	14.387	126.002	95.256	248.092	Cell	0.350493
13	DKO Cell 2	11.378	126.65	14.071	126.374	90.005	254.79	Cell	0.350493
14	DKO Cell 2	11.378	126.206	13.238	119.782	91.73	236.806	Cell	0.349524
15	DKO Cell 2	11.378	126.307	13.582	123.616	92.984	251.407	Cell	0.349803
16	DKO Cell 2	11.378	126.067	13.192	118.159	88.233	201.729	Cell	0.349139
17	DKO Cell 2	11.378	125.765	13.681	125.405	95.801	237.46	Cell	0.348302
18	DKO Cell 2	11.378	125.422	13.038	119.484	88.849	222.911	Cell	0.347352
19	DKO Cell 2	11.378	126.899	13.407	125.276	93.825	233.85	Cell	0.351443
20	DKO Cell 2	11.378	126.161	13.58	119.861	88.243	236.759	Cell	0.349399
2	DKO Cell 3	11.378	407.072	166.21	241.833	150.59	916.431	Cell	1
3	DKO Cell 3	11.378	405.405	166.409	253.998	164.667	914.462	Cell	0.995905
4	DKO Cell 3	11.378	409.132	170.382	224.246	158.577	940.501	Cell	1.00506
5	DKO Cell 3	11.378	408.755	167.94	239.07	162.952	927.116	Cell	1.00413
6	DKO Cell 3	11.378	407.061	168.024	222.825	154.768	896.15	Cell	0.999973
7	DKO Cell 3	11.378	410.384	166.789	215.652	167.7	911.693	Cell	1.00814
8	DKO Cell 3	11.378	405.069	162.504	223.559	146.025	895.028	Cell	0.995079
9	DKO Cell 3	11.378	408.304	165.457	252.815	160.76	908.89	Cell	1.00303
10	DKO Cell 3	11.378	411.758	164.685	241.495	162.741	923.538	Cell	1.01151
11	DKO Cell 3	11.378	113.557	9.151	114.805	89.849	152.791	Cell	0.27896
12	DKO Cell 3	11.378	113.24	9.299	112.574	86.505	160.248	Cell	0.278182
13	DKO Cell 3	11.378	112.798	8.961	112.622	89.06	152.89	Cell	0.278182
14	DKO Cell 3	11.378	112.759	9.571	111.168	87.406	152.465	Cell	0.277
15	DKO Cell 3	11.378	112.226	9.25	107.988	84.348	149.773	Cell	0.275691
16	DKO Cell 3	11.378	113.116	9.31	112.968	85.943	152.788	Cell	0.277877
17	DKO Cell 3	11.378	112.388	8.861	118.15	87.342	146.866	Cell	0.276089
18	DKO Cell 3	11.378	112.184	9.03	108.538	83.031	157.656	Cell	0.275588
19	DKO Cell 3	11.378	112.693	9.028	114.96	86.219	149.922	Cell	0.276838
20	DKO Cell 3	11.378	112.735	9.381	111.238	85.456	150.482	Cell	0.276941
2	DKO Cell 4	11.378	383.008	178.569	142.252	107.099	827.032	Cell	1
3	DKO Cell 4	11.378	386.347	180.801	149.847	111.025	847.199	Cell	1.00872
4	DKO Cell 4	11.378	385.043	179.71	159.389	106.002	806.879	Cell	1.00531
5	DKO Cell 4	11.378	383.736	180.361	132.242	109.074	806.843	Cell	1.0019
6	DKO Cell 4	11.378	383.685	179.265	135.237	111.8	817.671	Cell	1.00177
7	DKO Cell 4	11.378	383.56	178.575	158.709	110.347	779.581	Cell	1.00144
8	DKO Cell 4	11.378	383.928	180.703	147.148	106.954	816.577	Cell	1.0024
9	DKO Cell 4	11.378	382.886	179.484	141.519	116.354	794.503	Cell	0.999681
10	DKO Cell 4	11.378	384.741	181.364	138.816	104.37	871.183	Cell	1.00452
11	DKO Cell 4	11.378	150.929	19.229	145.748	103.517	215.549	Cell	0.394062
12	DKO Cell 4	11.378	151.447	19.26	148.486	102.714	221.674	Cell	0.395415
13	DKO Cell 4	11.378	150.744	18.482	149.076	97.464	228.932	Cell	0.395415
14	DKO Cell 4	11.378	150.828	18.576	160.952	101.213	211.634	Cell	0.393799
15	DKO Cell 4	11.378	151.029	18.566	148.824	102.114	223.512	Cell	0.394323
16	DKO Cell 4	11.378	149.509	18.318	144.064	105.256	210.386	Cell	0.390355
17	DKO Cell 4	11.378	149.346	18.035	141.4	101.122	204.751	Cell	0.389929
18	DKO Cell 4	11.378	150.993	18.333	155.232	91.099	224.038	Cell	0.394229
19	DKO Cell 4	11.378	150.097	18.627	158.444	102.455	231.003	Cell	0.39189
20	DKO Cell 4	11.378	149.905	18.41	148.615	99.46	213.34	Cell	0.391389
2	DKO Cell 5	11.378	585.36	170.992	643.554	130.248	986.315	Cell	1
3	DKO Cell 5	11.378	585.1	173.634	713.42	140.155	953.207	Cell	0.999556
4	DKO Cell 5	11.378	584.307	170.841	704.06	142.888	990.439	Cell	0.998201
5	DKO Cell 5	11.378	585.849	172.027	753.199	148.417	961.143	Cell	1.00084
6	DKO Cell 5	11.378	587.796	172.982	751.208	156.166	1039.24	Cell	1.00416
7	DKO Cell 5	11.378	587.475	173.683	682.252	127.171	1046.92	Cell	1.00361
8	DKO Cell 5	11.378	584.382	171.1	768.328	128.128	979.512	Cell	0.998329
9	DKO Cell 5	11.378	582.518	172.512	705.192	139.803	988.715	Cell	0.995145
10	DKO Cell 5	11.378	582.076	172.294	696.767	138.24	967.127	Cell	0.99439
11	DKO Cell 5	11.378	124.221	10.741	125.468	95.931	176.801	Cell	0.212213
12	DKO Cell 5	11.378	123.458	10.817	121.309	92.549	170.459	Cell	0.21091
13	DKO Cell 5	11.378	123.296	10.538	121.844	93.57	165.59	Cell	0.21091
14	DKO Cell 5	11.378	122.83	10.923	120.357	93.118	159.846	Cell	0.209837
15	DKO Cell 5	11.378	122.402	10.871	126.855	91.838	169.452	Cell	0.209106
16	DKO Cell 5	11.378	122.349	10.885	117.504	89.344	168.13	Cell	0.209015
17	DKO Cell 5	11.378	122.283	10.682	121.177	89.506	160.941	Cell	0.208902
18	DKO Cell 5	11.378	122.322	10.282	126.799	86.934	160.091	Cell	0.208969
19	DKO Cell 5	11.378	121.555	10.194	116.904	86.851	158.42	Cell	0.207659
20	DKO Cell 5	11.378	121.913	10.426	120.586	91.719	158.597	Cell	0.20827
2	DKO Blebb 1	11.378	319.02	117.874	374.855	116.354	788.194	Blebbisome	1
3	DKO Blebb 1	11.378	316.685	117.856	151.041	119.291	769.524	Blebbisome	0.992681
4	DKO Blebb 1	11.378	316.522	117.5	342.802	104.492	771.239	Blebbisome	0.99217
5	DKO Blebb 1	11.378	316.666	117.511	380.368	118.552	725.111	Blebbisome	0.992621
6	DKO Blebb 1	11.378	315.383	117.778	147.347	119.401	800.742	Blebbisome	0.988599
7	DKO Blebb 1	11.378	315.031	118.751	174.777	114.27	746.499	Blebbisome	0.987496
8	DKO Blebb 1	11.378	315.216	117.374	355.969	117.241	719.354	Blebbisome	0.988076
9	DKO Blebb 1	11.378	315.789	117.096	189	119.745	701.034	Blebbisome	0.989872
10	DKO Blebb 1	11.378	312.813	114.69	304.235	115.565	701.014	Blebbisome	0.980544
11	DKO Blebb 1	11.378	146.726	24.563	147.881	100.861	313.904	Blebbisome	0.459927
12	DKO Blebb 1	11.378	146.144	24.33	146.615	95.261	327.945	Blebbisome	0.458103
13	DKO Blebb 1	11.378	144.81	24.759	136.194	96.501	341.354	Blebbisome	0.458103
14	DKO Blebb 1	11.378	145.642	25.462	135.418	97.53	331.244	Blebbisome	0.456529
15	DKO Blebb 1	11.378	144.657	23.932	142.174	99.984	322.676	Blebbisome	0.453442
16	DKO Blebb 1	11.378	145.083	24.189	145.545	99.047	299.102	Blebbisome	0.454777
17	DKO Blebb 1	11.378	145.154	24.987	135.499	90.611	348.841	Blebbisome	0.455
18	DKO Blebb 1	11.378	145.626	24.508	137.083	99.381	302.575	Blebbisome	0.456479
19	DKO Blebb 1	11.378	145.289	24.17	140.165	101.014	307.67	Blebbisome	0.455423
20	DKO Blebb 1	11.378	145.261	24.213	135.56	95.501	294.629	Blebbisome	0.455335
2	DKO Blebb 2	11.378	432.948	302.865	136.715	114.381	1384.92	Blebbisome	1
3	DKO Blebb 2	11.378	433.641	304.959	136.942	105.683	1336.81	Blebbisome	1.0016
4	DKO Blebb 2	11.378	429.972	300.387	137.665	109.586	1416.51	Blebbisome	0.993126
5	DKO Blebb 2	11.378	434.66	309.743	137.798	99.756	1398.24	Blebbisome	1.00395
6	DKO Blebb 2	11.378	433.73	307.482	139.277	106.738	1388.28	Blebbisome	1.00181
7	DKO Blebb 2	11.378	434.975	310.344	139.43	97.746	1520.55	Blebbisome	1.00468
8	DKO Blebb 2	11.378	433.308	310.133	129.516	100.478	1452.08	Blebbisome	1.00083
9	DKO Blebb 2	11.378	429.233	301.205	139.342	107.53	1360.42	Blebbisome	0.991419
10	DKO Blebb 2	11.378	426.437	295.962	133.941	94.055	1295.32	Blebbisome	0.984961
11	DKO Blebb 2	11.378	131.791	25.885	129.143	88.425	307.874	Blebbisome	0.304404
12	DKO Blebb 2	11.378	131.243	25.542	125.555	88.581	279.802	Blebbisome	0.303138
13	DKO Blebb 2	11.378	131.072	24.549	118.915	88.983	278.181	Blebbisome	0.303138
14	DKO Blebb 2	11.378	130.117	24.673	125.07	80.251	286.981	Blebbisome	0.300537
15	DKO Blebb 2	11.378	129.667	23.897	122.301	92.09	283.054	Blebbisome	0.299498
16	DKO Blebb 2	11.378	130.641	24.819	114.96	89.582	295.822	Blebbisome	0.301748
17	DKO Blebb 2	11.378	129.942	24.993	123.014	90.72	300.023	Blebbisome	0.300133
18	DKO Blebb 2	11.378	129.84	24.605	116.212	90.685	274.767	Blebbisome	0.299897
19	DKO Blebb 2	11.378	129.563	24.675	119.86	91.104	264.315	Blebbisome	0.299258
20	DKO Blebb 2	11.378	130.052	24.684	121.867	93.745	285.728	Blebbisome	0.300387
2	DKO Blebb 3	11.378	251.984	116.876	151.78	108.368	781.913	Blebbisome	1
3	DKO Blebb 3	11.378	250.873	116.012	145.42	105.887	803.841	Blebbisome	0.995591
4	DKO Blebb 3	11.378	246.967	119.262	143.078	101.358	955.785	Blebbisome	0.98009
5	DKO Blebb 3	11.378	247.973	117.062	171.142	99.385	767.374	Blebbisome	0.984082
6	DKO Blebb 3	11.378	247.244	119.51	155.745	105.836	880.179	Blebbisome	0.981189
7	DKO Blebb 3	11.378	247.088	115.965	149.438	109.822	861.065	Blebbisome	0.98057
8	DKO Blebb 3	11.378	248.615	116.357	139.752	103.852	903.003	Blebbisome	0.98663
9	DKO Blebb 3	11.378	247.871	117.911	174.666	105.114	973.673	Blebbisome	0.983678
10	DKO Blebb 3	11.378	248.933	120.768	141.698	112.792	983.373	Blebbisome	0.987892
11	DKO Blebb 3	11.378	108.645	7.216	106.043	88.396	131.626	Blebbisome	0.431158
12	DKO Blebb 3	11.378	107.968	7.247	106.784	84.904	134.254	Blebbisome	0.428472
13	DKO Blebb 3	11.378	107.706	7.126	102.465	86.741	140.055	Blebbisome	0.428472
14	DKO Blebb 3	11.378	107.515	7.373	107.903	81.222	135.647	Blebbisome	0.426674
15	DKO Blebb 3	11.378	107.705	7.443	109.493	84.505	141.876	Blebbisome	0.427428
16	DKO Blebb 3	11.378	107.729	7.178	108.306	84.171	140.595	Blebbisome	0.427523
17	DKO Blebb 3	11.378	107.7	7.643	105.877	85.865	141.855	Blebbisome	0.427408
18	DKO Blebb 3	11.378	107.792	7.406	105.807	85.532	133.813	Blebbisome	0.427773
19	DKO Blebb 3	11.378	107.644	7.466	104.816	86.972	134.805	Blebbisome	0.427186
20	DKO Blebb 3	11.378	107.714	7.643	105.713	84.426	141.49	Blebbisome	0.427464
2	DKO Blebb 4	11.378	270.445	140.121	148.291	105.096	867.71	Blebbisome	1
3	DKO Blebb 4	11.378	271.704	140.469	146.837	99.001	841.187	Blebbisome	1.00466
4	DKO Blebb 4	11.378	271.784	141.099	154.896	102.125	794.911	Blebbisome	1.00495
5	DKO Blebb 4	11.378	271.399	140.429	161.196	105.293	839.204	Blebbisome	1.00353
6	DKO Blebb 4	11.378	272.289	137.365	159.216	103.508	799.169	Blebbisome	1.00682
7	DKO Blebb 4	11.378	268.773	137.335	151.023	106.543	891.86	Blebbisome	0.993818
8	DKO Blebb 4	11.378	265.768	134.852	141.555	103.916	768.447	Blebbisome	0.982706
9	DKO Blebb 4	11.378	264.213	134.073	144.451	107.153	814.435	Blebbisome	0.976956
10	DKO Blebb 4	11.378	263.908	132.804	150.927	106.784	752.536	Blebbisome	0.975829
11	DKO Blebb 4	11.378	149.168	38.163	133.973	91.336	390.381	Blebbisome	0.551565
12	DKO Blebb 4	11.378	149.927	39.628	140.44	97.741	424.037	Blebbisome	0.554371
13	DKO Blebb 4	11.378	149.479	39.587	137.641	92.06	403.229	Blebbisome	0.554371
14	DKO Blebb 4	11.378	149.017	39.779	130.708	96.757	451.509	Blebbisome	0.551007
15	DKO Blebb 4	11.378	149.577	39.369	129.246	90.717	414.111	Blebbisome	0.553077
16	DKO Blebb 4	11.378	148.661	39.257	124.898	88.936	401.012	Blebbisome	0.54969
17	DKO Blebb 4	11.378	149.511	41.199	134.932	90.269	431.577	Blebbisome	0.552833
18	DKO Blebb 4	11.378	148.967	41.097	133.181	92.958	481.527	Blebbisome	0.550822
19	DKO Blebb 4	11.378	149.002	40.145	136.179	91.793	464.346	Blebbisome	0.550951
20	DKO Blebb 4	11.378	148.91	41.637	131.926	96.206	428.724	Blebbisome	0.550611
2	DKO Blebb 5	11.378	240.009	124.324	130.474	99.761	848.573	Blebbisome	1
3	DKO Blebb 5	11.378	234.339	119.884	144.669	93.875	836.909	Blebbisome	0.976376
4	DKO Blebb 5	11.378	236.015	118.94	139.767	93.578	732.742	Blebbisome	0.983359
5	DKO Blebb 5	11.378	236.938	121.356	134.251	92.414	741.525	Blebbisome	0.987205
6	DKO Blebb 5	11.378	237.482	119.669	135.134	96.535	661.188	Blebbisome	0.989471
7	DKO Blebb 5	11.378	239.129	122.034	144.051	104.93	677.227	Blebbisome	0.996333
8	DKO Blebb 5	11.378	235.147	118.242	137.337	103.277	800.829	Blebbisome	0.979742
9	DKO Blebb 5	11.378	231.725	112.444	128.306	105.822	782.971	Blebbisome	0.965485
10	DKO Blebb 5	11.378	228.787	107.979	134.095	100.974	685.723	Blebbisome	0.953243
11	DKO Blebb 5	11.378	117.814	13.113	115.375	77.455	207.759	Blebbisome	0.490873
12	DKO Blebb 5	11.378	116.98	12.837	108.114	89.812	214.754	Blebbisome	0.487398
13	DKO Blebb 5	11.378	117.034	13.112	117.762	88.656	218.24	Blebbisome	0.487398
14	DKO Blebb 5	11.378	116.211	12.979	110.665	85.782	214.469	Blebbisome	0.484194
15	DKO Blebb 5	11.378	116.009	12.999	112.526	87.63	213.832	Blebbisome	0.483353
16	DKO Blebb 5	11.378	115.124	12.52	110.831	91.055	219.221	Blebbisome	0.479665
17	DKO Blebb 5	11.378	115.401	11.727	115.583	83.593	185.326	Blebbisome	0.480819
18	DKO Blebb 5	11.378	115.17	11.49	113.381	88.351	175.529	Blebbisome	0.479857
19	DKO Blebb 5	11.378	115.199	12.399	111.118	86.807	207.657	Blebbisome	0.479978
20	DKO Blebb 5	11.378	115.224	12.161	112.586	88.109	197.085	Blebbisome	0.480082
Timepoint	Label	Area	Mean	StdDev	Mode	Min	Max	Type	Normalized	Normalize Pre FCCP	Normalized Post FCCP
2	B16_1n	4.292	343.162	122.148	305.152	109.692	675.091	Blebbisome	1	0.997293	0.451891
3	B16_1n	4.292	344.246	121.626	370.389	108.086	684.476	Blebbisome	1.00316
4	B16_1n	4.292	344.801	121.488	256.768	107.385	700.283	Blebbisome	1.00478
5	B16_1n	4.292	340.794	121.101	288.393	107.502	662.09	Blebbisome	0.993099
6	B16_1n	4.292	342.061	122.114	289.7	106.822	674.299	Blebbisome	0.996792
7	B16_1n	4.292	342.011	120.173	228.448	106.186	680.478	Blebbisome	0.996646
8	B16_1n	4.292	338.272	119.157	346.676	104.895	680.671	Blebbisome	0.98575
9	B16_1n	4.292	343.87	119.977	305.749	105.45	665.849	Blebbisome	1.00206
10	B16_1n	4.292	340.879	119.161	227.818	111.766	711.954	Blebbisome	0.993347
11	B16_1n	4.292	140.644	17.805	137.03	95.216	194.793	Blebbisome	0.409847
12	B16_1n	4.292	139.44	17.183	135.877	102.162	195.472	Blebbisome	0.406339
13	B16_1n	4.292	139.531	17.89	144.217	94.534	195.079	Blebbisome	0.406604
14	B16_1n	4.292	138.988	16.352	128.403	96.682	187.415	Blebbisome	0.405022
15	B16_1n	4.292	139.056	17.911	129.924	95.599	220.239	Blebbisome	0.40522
16	B16_1n	4.292	139.745	16.105	131.259	99.206	185.128	Blebbisome	0.407227
17	B16_1n	4.292	138.91	16.96	140.864	95.861	196.478	Blebbisome	0.404794
18	B16_1n	4.292	140.512	17.829	133.976	98.642	192.379	Blebbisome	0.409463
19	B16_1n	4.292	140.199	17.871	134.306	97.824	194.605	Blebbisome	0.40855
20	B16_1n	4.292	138.62	17.991	136.239	93.845	199.726	Blebbisome	0.403949
2	B16_1n	4.292	390.218	67.514	346.81	222.691	542.033	Cell	1	0.993689	0.420963
3	B16_1n	4.292	391.26	64.726	348.836	207.316	550.718	Cell	1.00267
4	B16_1n	4.292	390.203	64.574	367.037	219.195	581.372	Cell	0.999962
5	B16_1n	4.292	389.261	66.356	354.032	222.572	602.841	Cell	0.997548
6	B16_1n	4.292	388.643	65.057	342.214	222.785	542.928	Cell	0.995964
7	B16_1n	4.292	387.105	64.57	368.744	235.298	578.636	Cell	0.992022
8	B16_1n	4.292	386.576	66.116	403.608	213.472	589.34	Cell	0.990667
9	B16_1n	4.292	385.165	65.102	415.141	224.172	620.025	Cell	0.987051
10	B16_1n	4.292	381.368	63.613	404.75	207.36	574.864	Cell	0.97732
11	B16_1n	4.292	152.033	16.005	146.366	106.921	205.437	Cell	0.38961
12	B16_1n	4.292	150.137	14.716	144.433	109.301	195.365	Cell	0.384752
13	B16_1n	4.292	149.3	13.903	149.22	114.54	198.693	Cell	0.382607
14	B16_1n	4.292	149.217	14.561	150.299	105.712	215.995	Cell	0.382394
15	B16_1n	4.292	147.88	14.702	143.913	111.797	215.214	Cell	0.378968
16	B16_1n	4.292	146.561	14.263	143.529	107.206	199.729	Cell	0.375587
17	B16_1n	4.292	145.446	14.047	148.648	100.523	192.808	Cell	0.37273
18	B16_1n	4.292	146.157	15.546	143.999	110.069	214.094	Cell	0.374552
19	B16_1n	4.292	145.969	14.836	146.046	112.247	200.99	Cell	0.37407
20	B16_1n	4.292	145.706	13.895	147.655	110.771	197.795	Cell	0.373396
2	B16_2n	4.292	304.031	82.848	272.674	154.289	596.72	Blebbisome	1	0.99061	0.651431
3	B16_2n	4.292	304.085	83.15	291.114	155.324	641.511	Blebbisome	1.00018
4	B16_2n	4.292	299.838	84.018	205.573	154.196	650.515	Blebbisome	0.986209
5	B16_2n	4.292	298.032	85.019	311.178	141.9	590.968	Blebbisome	0.980268
6	B16_2n	4.292	299.392	81.292	318.153	136.186	599.703	Blebbisome	0.984742
7	B16_2n	4.292	304.918	82.108	315.538	128.375	561.982	Blebbisome	1.00292
8	B16_2n	4.292	301.017	83.545	312.471	132.687	604.735	Blebbisome	0.990087
9	B16_2n	4.292	298.444	81.519	314.679	152.576	573.879	Blebbisome	0.981624
10	B16_2n	4.292	300.828	81.209	334.288	146.442	655.315	Blebbisome	0.989465
11	B16_2n	4.292	187.368	24.984	187.58	125.349	257.557	Blebbisome	0.616279
12	B16_2n	4.292	184.408	22.546	180.235	122.682	270.759	Blebbisome	0.606543
13	B16_2n	4.292	180.82	22.171	191.414	128.831	260.694	Blebbisome	0.594742
14	B16_2n	4.292	179.406	21.564	189.456	130.807	242.436	Blebbisome	0.590091
15	B16_2n	4.292	178.663	22.151	170.702	127.105	256.13	Blebbisome	0.587647
16	B16_2n	4.292	177.324	22.241	166.759	124.033	249.039	Blebbisome	0.583243
17	B16_2n	4.292	177.005	23.298	154.542	126.843	250.165	Blebbisome	0.582194
18	B16_2n	4.292	173.762	20.861	175.647	108.9	255.572	Blebbisome	0.571527
19	B16_2n	4.292	172.024	22.329	163.001	97.161	243.092	Blebbisome	0.565811
20	B16_2n	4.292	171.716	20.921	165.132	119.911	261.955	Blebbisome	0.564798
2	B16_2n	4.292	226.672	37.255	233.748	138.836	343.879	Cell	1	0.998931	0.754558
3	B16_2n	4.292	229.646	37.644	229.098	146.039	331.743	Cell	1.01312
4	B16_2n	4.292	227.331	39.178	221.29	121.695	333.283	Cell	1.00291
5	B16_2n	4.292	226.073	38.054	246.347	138.373	333.718	Cell	0.997357
6	B16_2n	4.292	227.396	38.311	229.696	118.505	354.728	Cell	1.00319
7	B16_2n	4.292	229.827	39.644	213.165	135.076	377.388	Cell	1.01392
8	B16_2n	4.292	224.638	39.564	227.493	136.245	338.491	Cell	0.991027
9	B16_2n	4.292	223.508	38.364	226.545	149.232	328.346	Cell	0.986042
10	B16_2n	4.292	222.777	38.42	231.392	120.954	351.747	Cell	0.982817
11	B16_2n	4.292	165.184	16.118	154.576	125.651	212.257	Cell	0.728736
12	B16_2n	4.292	160.895	15.603	166.793	120.954	210.192	Cell	0.709814
13	B16_2n	4.292	157.837	14.247	155.37	121.23	207.337	Cell	0.696323
14	B16_2n	4.292	154.879	14.796	150.048	117.888	216.487	Cell	0.683274
15	B16_2n	4.292	153.531	14.456	151.942	113.002	203.216	Cell	0.677327
16	B16_2n	4.292	152.294	14.095	147.937	110.039	198.64	Cell	0.671869
17	B16_2n	4.292	151.152	13.361	153.814	112.604	201.631	Cell	0.666831
18	B16_2n	4.292	148.462	13.482	141.078	109.756	184.346	Cell	0.654964
19	B16_2n	4.292	148.658	13.447	143.675	106.622	185.998	Cell	0.655829
20	B16_2n	4.292	146.443	15.119	144.645	103.264	199.133	Cell	0.646057
2	B16_3n	4.292	243.257	91.922	143.224	107.271	556.253	Blebbisome	1	0.990007	0.457407
3	B16_3n	4.292	241.521	89.644	168.125	98.585	527.553	Blebbisome	0.992864
4	B16_3n	4.292	241.721	92.326	145.899	104.852	571.874	Blebbisome	0.993686
5	B16_3n	4.292	237.875	89.455	155.294	96.351	546.779	Blebbisome	0.977875
6	B16_3n	4.292	241.099	89.504	145.557	101.94	539.812	Blebbisome	0.991129
7	B16_3n	4.292	241.042	89.736	146.157	112.338	515.027	Blebbisome	0.990894
8	B16_3n	4.292	240.642	87.984	143.688	95.045	517.169	Blebbisome	0.98925
9	B16_3n	4.292	239.447	88.018	149.762	97.092	499.591	Blebbisome	0.984338
10	B16_3n	4.292	240.832	89.542	151.358	100.613	500.33	Blebbisome	0.990031
11	B16_3n	4.292	99.998	4.01	98.222	90.016	115.478	Blebbisome	0.41108
12	B16_3n	4.292	99.838	4.186	98.489	87.332	112.062	Blebbisome	0.410422
13	B16_3n	4.292	100.308	4.207	101.203	86.624	118.661	Blebbisome	0.412354
14	B16_3n	4.292	100.461	4.528	101.235	84.319	115.587	Blebbisome	0.412983
15	B16_3n	4.292	100.088	4.483	98.104	84.416	114.754	Blebbisome	0.41145
16	B16_3n	4.292	100.174	4.237	98.498	87.891	116.324	Blebbisome	0.411803
17	B16_3n	4.292	100.701	4.27	97.242	84.919	119.023	Blebbisome	0.41397
18	B16_3n	4.292	99.519	4.509	99.653	85.63	114.697	Blebbisome	0.409111
19	B16_3n	4.292	100.249	4.306	97.778	86.921	122.329	Blebbisome	0.412111
20	B16_3n	4.292	100.072	4.017	101.198	89.503	116.596	Blebbisome	0.411384
2	B16_3n	4.292	267.152	72.493	301.982	120.323	499.953	Cell	1	0.982546	0.42052
3	B16_3n	4.292	265.497	73.867	276.381	109.53	510.6	Cell	0.993805
4	B16_3n	4.292	263.458	72.519	294.226	126.387	480.022	Cell	0.986173
5	B16_3n	4.292	262.277	71.308	309.697	127.81	464.006	Cell	0.981752
6	B16_3n	4.292	260.408	70.691	300.514	122.956	455.959	Cell	0.974756
7	B16_3n	4.292	260.744	68.849	282.927	123.885	470.394	Cell	0.976014
8	B16_3n	4.292	259.026	67.735	272.373	123.128	485.278	Cell	0.969583
9	B16_3n	4.292	260.244	68.076	269.905	121.469	459.244	Cell	0.974142
10	B16_3n	4.292	263.595	66.994	274.539	125.78	455.498	Cell	0.986685
11	B16_3n	4.292	100.91	4.804	101.168	84.277	119.289	Cell	0.377725
12	B16_3n	4.292	101.034	4.99	96.846	87.182	119.952	Cell	0.378189
13	B16_3n	4.292	101.444	4.901	101.048	85.786	119.908	Cell	0.379724
14	B16_3n	4.292	100.901	4.805	99.937	84.417	116.589	Cell	0.377691
15	B16_3n	4.292	101.373	5.044	100.649	88.519	119.729	Cell	0.379458
16	B16_3n	4.292	101.184	4.534	101.048	90.171	113.869	Cell	0.378751
17	B16_3n	4.292	101.346	5.248	101.818	87.909	121.982	Cell	0.379357
18	B16_3n	4.292	100.942	5.048	101.188	85.384	119.818	Cell	0.377845
19	B16_3n	4.292	101.038	5.091	98.114	87.664	122.182	Cell	0.378204
20	B16_3n	4.292	100.914	4.691	101.478	86.923	116.851	Cell	0.37774
2	B16_4n	4.292	235.48	81.012	232.765	94.662	449.984	Blebbisome	1	0.989619	0.591252
3	B16_4n	4.292	233.603	82.59	209.931	95.699	473.033	Blebbisome	0.992029
4	B16_4n	4.292	234.167	78.54	191.929	101.736	471.167	Blebbisome	0.994424
5	B16_4n	4.292	233.367	82.361	189.205	96.339	495.896	Blebbisome	0.991027
6	B16_4n	4.292	232.457	80.636	182.469	97.925	495.051	Blebbisome	0.987162
7	B16_4n	4.292	232.508	81.62	218.598	99.793	477.606	Blebbisome	0.987379
8	B16_4n	4.292	231.239	77.527	186.077	96.901	440.195	Blebbisome	0.98199
9	B16_4n	4.292	231.273	78.37	231.549	95.48	484.681	Blebbisome	0.982134
10	B16_4n	4.292	233.225	78.769	296.44	98.278	499.3	Blebbisome	0.990424
11	B16_4n	4.292	126.601	11.58	114.575	93.205	164.715	Blebbisome	0.53763
12	B16_4n	4.292	126.428	12.288	126.432	91.08	181.133	Blebbisome	0.536895
13	B16_4n	4.292	125.941	11.405	130.329	95.808	161.514	Blebbisome	0.534827
14	B16_4n	4.292	125.82	11.521	122.33	94.829	163.515	Blebbisome	0.534313
15	B16_4n	4.292	125.47	12.009	128.935	98.082	175.899	Blebbisome	0.532827
16	B16_4n	4.292	125.328	11.63	119.321	97.534	158.488	Blebbisome	0.532224
17	B16_4n	4.292	124.762	11.651	115.549	94.803	165.148	Blebbisome	0.52982
18	B16_4n	4.292	124.074	12.059	121.474	88.855	162.428	Blebbisome	0.526898
19	B16_4n	4.292	124.647	11.358	120.209	95.367	164.119	Blebbisome	0.529332
20	B16_4n	4.292	123.982	11.339	118.299	93.489	159.993	Blebbisome	0.526508
2	B16_4n	4.292	259.266	138.068	126.41	97.123	614.202	Cell	1	0.999896	0.509751
3	B16_4n	4.292	260.851	137.114	124.65	96.257	597.553	Cell	1.00611
4	B16_4n	4.292	260.436	134.733	119.167	101.175	586.006	Cell	1.00451
5	B16_4n	4.292	263.747	138.489	123.481	91.868	613.98	Cell	1.01728
6	B16_4n	4.292	258.542	133.335	119.682	95.06	599.321	Cell	0.997208
7	B16_4n	4.292	261.35	135.696	116.816	87.698	601.777	Cell	1.00804
8	B16_4n	4.292	256.112	134.027	119.503	97.047	556.952	Cell	0.987835
9	B16_4n	4.292	257.755	131.788	123.112	97.836	577.135	Cell	0.994172
10	B16_4n	4.292	255.092	128.099	123.356	99.33	591.396	Cell	0.983901
11	B16_4n	4.292	119.452	12.356	113.491	86.332	157.643	Cell	0.460731
12	B16_4n	4.292	119.561	12.016	114.851	89.898	181.813	Cell	0.461152
13	B16_4n	4.292	119.168	11.272	112.159	90.87	168.175	Cell	0.459636
14	B16_4n	4.292	119.855	11.479	107.74	94.806	157.872	Cell	0.462286
15	B16_4n	4.292	118.716	12.13	121.888	87.226	156.28	Cell	0.457893
16	B16_4n	4.292	119.046	11.27	115.644	91.421	165.687	Cell	0.459165
17	B16_4n	4.292	118.319	10.878	114.742	95.393	161.88	Cell	0.456361
18	B16_4n	4.292	118.105	11.304	117.292	93.253	156.371	Cell	0.455536
19	B16_4n	4.292	118.384	11.383	106.665	91.724	158.243	Cell	0.456612
20	B16_4n	4.292	118.843	11.892	111.481	90.009	163.793	Cell	0.458383
2	B16_5n	4.292	171.971	57.616	144.196	102.966	438.044	Blebbisome	1	0.984948	0.825269
3	B16_5n	4.292	171.491	57.905	126.536	104.675	443.845	Blebbisome	0.997209
4	B16_5n	4.292	171.346	57.761	138.05	104.208	431.134	Blebbisome	0.996366
5	B16_5n	4.292	172.004	57.549	155.895	101.466	437.222	Blebbisome	1.00019
6	B16_5n	4.292	169.071	54.422	156.822	96.934	441.462	Blebbisome	0.983137
7	B16_5n	4.292	169.343	55.858	148.575	102.881	432.396	Blebbisome	0.984718
8	B16_5n	4.292	166.677	51.316	145.429	106.374	404.823	Blebbisome	0.969216
9	B16_5n	4.292	166.933	55.22	154.67	102.452	449.669	Blebbisome	0.970704
10	B16_5n	4.292	165.606	52.405	152.304	106.051	430.454	Blebbisome	0.962988
11	B16_5n	4.292	129.346	22.307	115.916	92.63	226.587	Blebbisome	0.752138
12	B16_5n	4.292	129.103	21.612	118.69	94.966	210.652	Blebbisome	0.750725
13	B16_5n	4.292	128.76	22.757	105.728	87.877	237.709	Blebbisome	0.748731
14	B16_5n	4.292	128.496	20.211	115.238	89.929	202.611	Blebbisome	0.747196
15	B16_5n	4.292	127.062	21.055	112.139	89.526	214.019	Blebbisome	0.738857
16	B16_5n	4.292	127.503	20.695	119.595	87.074	214.182	Blebbisome	0.741422
17	B16_5n	4.292	127.156	21.528	107.353	84.791	211.733	Blebbisome	0.739404
18	B16_5n	4.292	126.436	19.734	112.234	91.297	209.092	Blebbisome	0.735217
19	B16_5n	4.292	127.468	21.505	114.297	89.415	220.747	Blebbisome	0.741218
20	B16_5n	4.292	125.971	20.553	109.007	88.017	214.452	Blebbisome	0.732513
2	B16_5n	4.292	302.524	65.601	268.367	149.887	551.62	Cell	1	0.977978	0.41434
3	B16_5n	4.292	298.863	61.144	295.476	158.63	497.108	Cell	0.987898
4	B16_5n	4.292	298.769	63.013	287.378	162.886	483.185	Cell	0.987588
5	B16_5n	4.292	299.044	62.183	274.782	167.072	501.301	Cell	0.988497
6	B16_5n	4.292	292.801	61.648	289.513	145.105	488.998	Cell	0.96786
7	B16_5n	4.292	296.326	62.182	281.234	153.277	466.74	Cell	0.979512
8	B16_5n	4.292	291.258	63.629	283.845	161.595	511.269	Cell	0.96276
9	B16_5n	4.292	294.63	61.889	269.746	153.929	496.695	Cell	0.973906
10	B16_5n	4.292	288.54	64.701	272.128	154.792	510.272	Cell	0.953776
11	B16_5n	4.292	113.251	7.931	110.377	92.054	145.056	Cell	0.374354
12	B16_5n	4.292	113.512	8.576	113.296	87.999	140.865	Cell	0.375217
13	B16_5n	4.292	113.137	7.725	108.735	87.262	141.42	Cell	0.373977
14	B16_5n	4.292	113.225	8.172	111.784	93.382	143.234	Cell	0.374268
15	B16_5n	4.292	112.334	8.336	111.436	89.22	138.889	Cell	0.371323
16	B16_5n	4.292	112.681	8.048	120.661	89.713	141.327	Cell	0.37247
17	B16_5n	4.292	112.896	8.255	108.28	81.147	141.812	Cell	0.37318
18	B16_5n	4.292	112.287	8.273	114.355	87.305	142.046	Cell	0.371167
19	B16_5n	4.292	112.399	7.594	110.124	86.282	148.248	Cell	0.371537
20	B16_5n	4.292	112.408	7.639	115.318	90.793	138.538	Cell	0.371567

## Sheet: Fig 1i Apoptosis Blebbisome
Treatment	N	Time (hrs)	Number of Blebbisomes Alive	Number of Blebbisomes Dead	Number of events	Time of death	list		Code
DMSO	1	0	11	0	0		1		import numpy as np import pandas as pd import matplotlib.pyplot as plt from lifelines import KaplanMeierFitter from lifelines.statistics import multivariate_logrank_test # File path file_path = "C:/Users/zcs55/OneDrive - Vanderbilt/Desktop/Burnette Lab/Apop Blebbisomes Individual Treatments By Sheet.xlsx" # Initialize Kaplan-Meier plot plt.figure(figsize=(10, 6)) kmf = KaplanMeierFitter() # Read …
DMSO	1	0.5	11	0	0		1
DMSO	1	1	11	0	0		1
DMSO	1	1.5	10	1	1	1.5	1
DMSO	1	2	10	1	0		1
DMSO	1	2.5	10	1	0		1
DMSO	1	3	10	1	0		1
DMSO	1	3.5	10	1	0		1
DMSO	1	4	10	1	0		1
DMSO	1	4.5	10	1	0		1
DMSO	1	5	10	1	0		1
DMSO	1	5.5	10	1	0		1
DMSO	1	6	10	1	0		1
DMSO	1	6.5	10	1	0		1
DMSO	1	7	10	1	0		1
DMSO	1	7.5	10	1	0		1
DMSO	1	8	10	1	0		1
DMSO	1	8.5	10	1	0		1
DMSO	1	9	10	1	0		1
DMSO	1	9.5	10	1	0		1
DMSO	1	10	10	1	0		1
DMSO	1	10.5	9	2	1	10.5	1
DMSO	1	11	9	2	0		1
DMSO	1	11.5	9	2	0		1
DMSO	1	12	9	2	0		1
DMSO	1	12.5	9	2	0		1
DMSO	1	13	9	2	0		1
DMSO	1	13.5	9	2	0		1
DMSO	1	14	9	2	0		1
DMSO	1	14.5	9	2	0		1
DMSO	1	15	9	2	0		1
DMSO	1	15.5	9	2	0		1
DMSO	1	16	9	2	0		1
DMSO	1	16.5	9	2	0		1
DMSO	1	17	9	2	0		1
DMSO	1	17.5	9	2	0		1
DMSO	1	18	9	2	0		1
DMSO	1	18.5	9	2	0		1
DMSO	1	19	9	2	0		1
DMSO	1	19.5	9	2	0		1
DMSO	1	20	9	2	0		1
DMSO	1	20.5	9	2	0		1
DMSO	1	21	9	2	0		1
DMSO	1	21.5	9	2	0		1
DMSO	1	22	9	2	0		1
DMSO	1	22.5	9	2	0		1
DMSO	1	23	9	2	0		1
DMSO	1	23.5	9	2	0		1
DMSO	1	24	9	2	0		1
DMSO	2	0	7	0	0		1
DMSO	2	0.5	7	0	0		1
DMSO	2	1	7	0	0		1
DMSO	2	1.5	7	0	0		1
DMSO	2	2	7	0	0		1
DMSO	2	2.5	7	0	0		1
DMSO	2	3	7	0	0		1
DMSO	2	3.5	7	0	0		1
DMSO	2	4	7	0	0		1
DMSO	2	4.5	7	0	0		1
DMSO	2	5	7	0	0		1
DMSO	2	5.5	7	0	0		1
DMSO	2	6	7	0	0		1
DMSO	2	6.5	7	0	0		1
DMSO	2	7	7	0	0		1
DMSO	2	7.5	7	0	0		1
DMSO	2	8	7	0	0		1
DMSO	2	8.5	6	1	1	8.5	1
DMSO	2	9	6	1	0		1
DMSO	2	9.5	6	1	0		1
DMSO	2	10	6	1	0		1
DMSO	2	10.5	6	1	0		1
DMSO	2	11	6	1	0		1
DMSO	2	11.5	6	1	0		1
DMSO	2	12	6	1	0		1
DMSO	2	12.5	6	1	0		1
DMSO	2	13	6	1	0		1
DMSO	2	13.5	6	1	0		1
DMSO	2	14	6	1	0		1
DMSO	2	14.5	6	1	0		1
DMSO	2	15	6	1	0		1
DMSO	2	15.5	6	1	0		1
DMSO	2	16	6	1	0		1
DMSO	2	16.5	6	1	0		1
DMSO	2	17	6	1	0		1
DMSO	2	17.5	6	1	0		1
DMSO	2	18	6	1	0		1
DMSO	2	18.5	6	1	0		1
DMSO	2	19	6	1	0		1
DMSO	2	19.5	6	1	0		1
DMSO	2	20	6	1	0		1
DMSO	2	20.5	6	1	0		1
DMSO	2	21	6	1	0		1
DMSO	2	21.5	6	1	0		1
DMSO	2	22	6	1	0		1
DMSO	2	22.5	6	1	0		1
DMSO	2	23	6	1	0		1
DMSO	2	23.5	6	1	0		1
DMSO	2	24	6	1	0		1
DMSO	3	0	11	0	0		1
DMSO	3	0.5	11	0	0		1
DMSO	3	1	11	0	0		1
DMSO	3	1.5	11	0	0		1
DMSO	3	2	10	1	1	2	1
DMSO	3	2.5	10	1	0		1
DMSO	3	3	10	1	0		1
DMSO	3	3.5	10	1	0		1
DMSO	3	4	10	1	0		1
DMSO	3	4.5	10	1	0		1
DMSO	3	5	10	1	0		1
DMSO	3	5.5	10	1	0		1
DMSO	3	6	10	1	0		1
DMSO	3	6.5	10	1	0		1
DMSO	3	7	10	1	0		1
DMSO	3	7.5	10	1	0		1
DMSO	3	8	10	1	0		1
DMSO	3	8.5	10	1	0		1
DMSO	3	9	10	1	0		1
DMSO	3	9.5	10	1	0		1
DMSO	3	10	10	1	0		1
DMSO	3	10.5	10	1	0		1
DMSO	3	11	10	1	0		1
DMSO	3	11.5	10	1	0		1
DMSO	3	12	10	1	0		1
DMSO	3	12.5	10	1	0		1
DMSO	3	13	9	2	1	13	1
DMSO	3	13.5	9	2	0		1
DMSO	3	14	9	2	0		1
DMSO	3	14.5	9	2	0		1
DMSO	3	15	9	2	0		1
DMSO	3	15.5	9	2	0		1
DMSO	3	16	9	2	0		1
DMSO	3	16.5	9	2	0		1
DMSO	3	17	9	2	0		1
DMSO	3	17.5	9	2	0		1
DMSO	3	18	9	2	0		1
DMSO	3	18.5	9	2	0		1
DMSO	3	19	9	2	0		1
DMSO	3	19.5	9	2	0		1
DMSO	3	20	9	2	0		1
DMSO	3	20.5	9	2	0		1
DMSO	3	21	9	2	0		1
DMSO	3	21.5	9	2	0		1
DMSO	3	22	9	2	0		1
DMSO	3	22.5	9	2	0		1
DMSO	3	23	9	2	0		1
DMSO	3	23.5	9	2	0		1
DMSO	3	24	9	2	0		1
Raptinal	1	0	10	0	0
Raptinal	1	0.5	10	0	0
Raptinal	1	1	10	0	0
Raptinal	1	1.5	10	0	0
Raptinal	1	2	10	0	0
Raptinal	1	2.5	10	0	0
Raptinal	1	3	10	0	0
Raptinal	1	3.5	9	1	1	3.5
Raptinal	1	4	9	1	0
Raptinal	1	4.5	8	2	1	4.5
Raptinal	1	5	8	2	0
Raptinal	1	5.5	8	2	0
Raptinal	1	6	8	2	0
Raptinal	1	6.5	8	2	0
Raptinal	1	7	8	2	0
Raptinal	1	7.5	8	2	0
Raptinal	1	8	8	2	0
Raptinal	1	8.5	8	2	0
Raptinal	1	9	8	2	0
Raptinal	1	9.5	8	2	0
Raptinal	1	10	8	2	0	11
Raptinal	1	10.5	7	3	1	10.5
Raptinal	1	11	5	5	2	11
Raptinal	1	11.5	4	6	1	11.5
Raptinal	1	12	3	7	1	12
Raptinal	1	12.5	3	7	0
Raptinal	1	13	2	8	1	13
Raptinal	1	13.5	2	8	0
Raptinal	1	14	2	8	0
Raptinal	1	14.5	2	8	0
Raptinal	1	15	2	8	0
Raptinal	1	15.5	2	8	0
Raptinal	1	16	1	9	1	16
Raptinal	1	16.5	1	9	0
Raptinal	1	17	1	9	0
Raptinal	1	17.5	1	9	0
Raptinal	1	18	1	9	0
Raptinal	1	18.5	1	9	0
Raptinal	1	19	1	9	0
Raptinal	1	19.5	1	9	0
Raptinal	1	20	1	9	0
Raptinal	1	20.5	1	9	0
Raptinal	1	21	1	9	0
Raptinal	1	21.5	1	9	0
Raptinal	1	22	1	9	0
Raptinal	1	22.5	1	9	0
Raptinal	1	23	1	9	0
Raptinal	1	23.5	1	9	0
Raptinal	1	24	1	9	0
Raptinal	3	0	13	0	0
Raptinal	3	0.5	13	0	0
Raptinal	3	1	12	1	1	1
Raptinal	3	1.5	10	3	2	1.5
Raptinal	3	2	10	3	0	1.5
Raptinal	3	2.5	10	3	0
Raptinal	3	3	8	5	2	3
Raptinal	3	3.5	8	5	0	3
Raptinal	3	4	7	6	1	4
Raptinal	3	4.5	6	7	1	4.5
Raptinal	3	5	5	8	1	5
Raptinal	3	5.5	4	9	1	5.5
Raptinal	3	6	4	9	0
Raptinal	3	6.5	4	9	0
Raptinal	3	7	4	9	0
Raptinal	3	7.5	4	9	0
Raptinal	3	8	4	9	0
Raptinal	3	8.5	3	10	1	8.5
Raptinal	3	9	3	10	0
Raptinal	3	9.5	2	11	1	9.5
Raptinal	3	10	2	11	0
Raptinal	3	10.5	1	12	1	10.5
Raptinal	3	11	1	12	0
Raptinal	3	11.5	1	12	0
Raptinal	3	12	1	12	0
Raptinal	3	12.5	1	12	0
Raptinal	3	13	1	12	0
Raptinal	3	13.5	1	12	0
Raptinal	3	14	1	12	0
Raptinal	3	14.5	1	12	0
Raptinal	3	15	0	13	1	15
Raptinal	3	15.5	0	13	0
Raptinal	3	16	0	13	0
Raptinal	3	16.5	0	13	0
Raptinal	3	17	0	13	0
Raptinal	3	17.5	0	13	0
Raptinal	3	18	0	13	0
Raptinal	3	18.5	0	13	0
Raptinal	3	19	0	13	0
Raptinal	3	19.5	0	13	0
Raptinal	3	20	0	13	0
Raptinal	3	20.5	0	13	0
Raptinal	3	21	0	13	0
Raptinal	3	21.5	0	13	0
Raptinal	3	22	0	13	0
Raptinal	3	22.5	0	13	0
Raptinal	3	23	0	13	0
Raptinal	3	23.5	0	13	0
Raptinal	3	24	0	13	0
Raptinal	2	0	16	0	0
Raptinal	2	0.5	16	0	0
Raptinal	2	1	15	1	1	1
Raptinal	2	1.5	15	1	0
Raptinal	2	2	15	1	0
Raptinal	2	2.5	15	1	0
Raptinal	2	3	14	2	1	3
Raptinal	2	3.5	14	2	0
Raptinal	2	4	13	3	1	4
Raptinal	2	4.5	13	3	0
Raptinal	2	5	12	4	1	5
Raptinal	2	5.5	12	4	0
Raptinal	2	6	11	5	1	6
Raptinal	2	6.5	8	8	3	6.5
Raptinal	2	7	8	8	0	6.5
Raptinal	2	7.5	8	8	0	6.5
Raptinal	2	8	8	8	0
Raptinal	2	8.5	8	8	0
Raptinal	2	9	5	11	3	9
Raptinal	2	9.5	5	11	0	9
Raptinal	2	10	5	11	0	9
Raptinal	2	10.5	5	11	0
Raptinal	2	11	3	13	2	11
Raptinal	2	11.5	3	13	0	11
Raptinal	2	12	3	13	0
Raptinal	2	12.5	3	13	0
Raptinal	2	13	3	13	0
Raptinal	2	13.5	3	13	0
Raptinal	2	14	3	13	0
Raptinal	2	14.5	3	13	0
Raptinal	2	15	2	14	1	15
Raptinal	2	15.5	2	14	0
Raptinal	2	16	2	14	0
Raptinal	2	16.5	2	14	0
Raptinal	2	17	2	14	0
Raptinal	2	17.5	2	14	0
Raptinal	2	18	2	14	0
Raptinal	2	18.5	2	14	0
Raptinal	2	19	2	14	0
Raptinal	2	19.5	2	14	0
Raptinal	2	20	2	14	0
Raptinal	2	20.5	2	14	0
Raptinal	2	21	1	15	1	21
Raptinal	2	21.5	0	16	1	21.5
Raptinal	2	22	0	16	0
Raptinal	2	22.5	0	16	0
Raptinal	2	23	0	16	0
Raptinal	2	23.5	0	16	0
Raptinal	2	24	0	16	0
Staurosporine	1	0	9	0	0
Staurosporine	1	0.5	9	0	0
Staurosporine	1	1	9	0	0
Staurosporine	1	1.5	8	1	1	1.5
Staurosporine	1	2	8	1	0
Staurosporine	1	2.5	8	1	0
Staurosporine	1	3	7	2	1	3
Staurosporine	1	3.5	7	2	0
Staurosporine	1	4	6	3	1	4
Staurosporine	1	4.5	6	3	0
Staurosporine	1	5	5	4	1	5
Staurosporine	1	5.5	5	4	0
Staurosporine	1	6	4	5	1	6
Staurosporine	1	6.5	2	7	2	6.5
Staurosporine	1	7	2	7	0	6.5
Staurosporine	1	7.5	2	7	0
Staurosporine	1	8	1	8	1	8
Staurosporine	1	8.5	1	8	0
Staurosporine	1	9	0	9	1	9
Staurosporine	1	9.5	0	9	0
Staurosporine	1	10	0	9	0
Staurosporine	1	10.5	0	9	0
Staurosporine	1	11	0	9	0
Staurosporine	1	11.5	0	9	0
Staurosporine	1	12	0	9	0
Staurosporine	1	12.5	0	9	0
Staurosporine	1	13	0	9	0
Staurosporine	1	13.5	0	9	0
Staurosporine	1	14	0	9	0
Staurosporine	1	14.5	0	9	0
Staurosporine	1	15	0	9	0
Staurosporine	1	15.5	0	9	0
Staurosporine	1	16	0	9	0
Staurosporine	1	16.5	0	9	0
Staurosporine	1	17	0	9	0
Staurosporine	1	17.5	0	9	0
Staurosporine	1	18	0	9	0
Staurosporine	1	18.5	0	9	0
Staurosporine	1	19	0	9	0
Staurosporine	1	19.5	0	9	0
Staurosporine	1	20	0	9	0
Staurosporine	1	20.5	0	9	0
Staurosporine	1	21	0	9	0
Staurosporine	1	21.5	0	9	0
Staurosporine	1	22	0	9	0
Staurosporine	1	22.5	0	9	0
Staurosporine	1	23	0	9	0
Staurosporine	1	23.5	0	9	0
Staurosporine	1	24	0	9	0
Staurosporine	2	0	9	0	0
Staurosporine	2	0.5	9	0	0
Staurosporine	2	1	8	1	1	1
Staurosporine	2	1.5	8	1	0
Staurosporine	2	2	7	2	1	2
Staurosporine	2	2.5	7	2	0
Staurosporine	2	3	7	2	0
Staurosporine	2	3.5	6	3	1	3.5
Staurosporine	2	4	6	3	0
Staurosporine	2	4.5	6	3	0
Staurosporine	2	5	6	3	0
Staurosporine	2	5.5	5	4	1	5.5
Staurosporine	2	6	5	4	0
Staurosporine	2	6.5	5	4	0
Staurosporine	2	7	5	4	0
Staurosporine	2	7.5	4	5	1	7.5
Staurosporine	2	8	4	5	0
Staurosporine	2	8.5	4	5	0
Staurosporine	2	9	4	5	0
Staurosporine	2	9.5	4	5	0
Staurosporine	2	10	4	5	0
Staurosporine	2	10.5	4	5	0
Staurosporine	2	11	4	5	0
Staurosporine	2	11.5	4	5	0
Staurosporine	2	12	4	5	0
Staurosporine	2	12.5	4	5	0
Staurosporine	2	13	4	5	0
Staurosporine	2	13.5	2	7	2	13.5
Staurosporine	2	14	2	7	0	13.5
Staurosporine	2	14.5	2	7	0
Staurosporine	2	15	1	8	1	15
Staurosporine	2	15.5	1	8	0
Staurosporine	2	16	1	8	0
Staurosporine	2	16.5	1	8	0
Staurosporine	2	17	1	8	0
Staurosporine	2	17.5	1	8	0
Staurosporine	2	18	1	8	0
Staurosporine	2	18.5	1	8	0
Staurosporine	2	19	1	8	0
Staurosporine	2	19.5	1	8	0
Staurosporine	2	20	1	8	0
Staurosporine	2	20.5	1	8	0
Staurosporine	2	21	1	8	0
Staurosporine	2	21.5	1	8	0
Staurosporine	2	22	1	8	0
Staurosporine	2	22.5	1	8	0
Staurosporine	2	23	1	8	0
Staurosporine	2	23.5	0	9	1	23.5
Staurosporine	2	24	0	9	0
Staurosporine	3	0	11	0	0
Staurosporine	3	0.5	9	2	2	0.5
Staurosporine	3	1	9	2	0	0.5
Staurosporine	3	1.5	9	2	0
Staurosporine	3	2	9	2	0
Staurosporine	3	2.5	8	3	1	2.5
Staurosporine	3	3	8	3	0
Staurosporine	3	3.5	7	4	1	3.5
Staurosporine	3	4	7	4	0
Staurosporine	3	4.5	6	5	1	4.5
Staurosporine	3	5	6	5	0
Staurosporine	3	5.5	6	5	0
Staurosporine	3	6	6	5	0
Staurosporine	3	6.5	5	6	1	6.5
Staurosporine	3	7	5	6	0
Staurosporine	3	7.5	5	6	0
Staurosporine	3	8	5	6	0
Staurosporine	3	8.5	5	6	0
Staurosporine	3	9	5	6	0
Staurosporine	3	9.5	5	6	0
Staurosporine	3	10	5	6	0
Staurosporine	3	10.5	5	6	0
Staurosporine	3	11	4	7	1	11
Staurosporine	3	11.5	4	7	0
Staurosporine	3	12	4	7	0
Staurosporine	3	12.5	4	7	0
Staurosporine	3	13	2	9	2	13
Staurosporine	3	13.5	2	9	0	13
Staurosporine	3	14	2	9	0
Staurosporine	3	14.5	1	10	1	14.5
Staurosporine	3	15	1	10	0
Staurosporine	3	15.5	1	10	0
Staurosporine	3	16	1	10	0
Staurosporine	3	16.5	1	10	0
Staurosporine	3	17	1	10	0
Staurosporine	3	17.5	1	10	0
Staurosporine	3	18	1	10	0
Staurosporine	3	18.5	1	10	0
Staurosporine	3	19	1	10	0
Staurosporine	3	19.5	1	10	0
Staurosporine	3	20	1	10	0
Staurosporine	3	20.5	1	10	0
Staurosporine	3	21	1	10	0
Staurosporine	3	21.5	1	10	0
Staurosporine	3	22	1	10	0
Staurosporine	3	22.5	1	10	0
Staurosporine	3	23	1	10	0
Staurosporine	3	23.5	1	10	0
Staurosporine	3	24	1	10	0
FCCP	3	0	21	0	0
FCCP	3	0.5	21	0	0
FCCP	3	1	21	0	0
FCCP	3	1.5	20	1	1	1.5
FCCP	3	2	19	2	1	2
FCCP	3	2.5	19	2	0
FCCP	3	3	19	2	0
FCCP	3	3.5	19	2	0
FCCP	3	4	19	2	0
FCCP	3	4.5	19	2	0
FCCP	3	5	19	2	0	5.5
FCCP	3	5.5	17	4	2	5.5
FCCP	3	6	16	5	1	6
FCCP	3	6.5	15	6	1	6.5
FCCP	3	7	15	6	0
FCCP	3	7.5	15	6	0
FCCP	3	8	15	6	0
FCCP	3	8.5	15	6	0	9
FCCP	3	9	13	8	2	9
FCCP	3	9.5	12	9	1	9.5
FCCP	3	10	12	9	0
FCCP	3	10.5	12	9	0
FCCP	3	11	12	9	0
FCCP	3	11.5	11	10	1	11.5
FCCP	3	12	11	10	0
FCCP	3	12.5	11	10	0
FCCP	3	13	10	11	1	13
FCCP	3	13.5	8	13	2	13.5
FCCP	3	14	7	14	1	14
FCCP	3	14.5	7	14	0
FCCP	3	15	7	14	0
FCCP	3	15.5	7	14	0
FCCP	3	16	7	14	0
FCCP	3	16.5	7	14	0
FCCP	3	17	7	14	0
FCCP	3	17.5	7	14	0
FCCP	3	18	7	14	0
FCCP	3	18.5	7	14	0
FCCP	3	19	7	14	0
FCCP	3	19.5	7	14	0
FCCP	3	20	7	14	0
FCCP	3	20.5	6	15	1	20.5
FCCP	3	21	6	15	0
FCCP	3	21.5	6	15	0
FCCP	3	22	6	15	0
FCCP	3	22.5	6	15	0
FCCP	3	23	6	15	0
FCCP	3	23.5	6	15	0
FCCP	3	24	6	15	0
FCCP	2	0	16	0	0
FCCP	2	0.5	16	0	0
FCCP	2	1	16	0	0
FCCP	2	1.5	15	1	1	1.5
FCCP	2	2	14	2	1	2
FCCP	2	2.5	14	2	0
FCCP	2	3	14	2	0
FCCP	2	3.5	14	2	0
FCCP	2	4	14	2	0
FCCP	2	4.5	14	2	0
FCCP	2	5	14	2	0
FCCP	2	5.5	14	2	0
FCCP	2	6	14	2	0
FCCP	2	6.5	13	3	1	6.5
FCCP	2	7	13	3	0
FCCP	2	7.5	13	3	0
FCCP	2	8	13	3	0
FCCP	2	8.5	13	3	0
FCCP	2	9	12	4	1	9
FCCP	2	9.5	12	4	0
FCCP	2	10	12	4	0
FCCP	2	10.5	12	4	0
FCCP	2	11	12	4	0
FCCP	2	11.5	12	4	0
FCCP	2	12	12	4	0
FCCP	2	12.5	12	4	0
FCCP	2	13	11	5	1	13
FCCP	2	13.5	11	5	0
FCCP	2	14	11	5	0
FCCP	2	14.5	10	6	1	14.5
FCCP	2	15	10	6	0
FCCP	2	15.5	10	6	0
FCCP	2	16	10	6	0
FCCP	2	16.5	10	6	0
FCCP	2	17	10	6	0
FCCP	2	17.5	10	6	0
FCCP	2	18	10	6	0
FCCP	2	18.5	9	7	1	18.5
FCCP	2	19	8	8	1	19
FCCP	2	19.5	8	8	0
FCCP	2	20	8	8	0
FCCP	2	20.5	8	8	0
FCCP	2	21	8	8	0
FCCP	2	21.5	7	9	1	21.5
FCCP	2	22	7	9	0	22.5
FCCP	2	22.5	5	11	2	22.5
FCCP	2	23	0	16	5	23
FCCP	2	23.5	0	16	0	23
FCCP	2	24	0	16	0	23
FCCP	1	0	4	0	0	23
FCCP	1	0.5	4	0	0	23
FCCP	1	1	4	0	0
FCCP	1	1.5	4	0	0
FCCP	1	2	4	0	0
FCCP	1	2.5	4	0	0
FCCP	1	3	3	1	1	3
FCCP	1	3.5	3	1	0
FCCP	1	4	3	1	0
FCCP	1	4.5	3	1	0
FCCP	1	5	3	1	0
FCCP	1	5.5	3	1	0
FCCP	1	6	3	1	0
FCCP	1	6.5	3	1	0
FCCP	1	7	3	1	0
FCCP	1	7.5	3	1	0
FCCP	1	8	3	1	0
FCCP	1	8.5	3	1	0
FCCP	1	9	3	1	0
FCCP	1	9.5	3	1	0
FCCP	1	10	3	1	0
FCCP	1	10.5	3	1	0
FCCP	1	11	3	1	0
FCCP	1	11.5	3	1	0
FCCP	1	12	3	1	0
FCCP	1	12.5	3	1	0
FCCP	1	13	3	1	0
FCCP	1	13.5	3	1	0
FCCP	1	14	3	1	0
FCCP	1	14.5	3	1	0
FCCP	1	15	3	1	0
FCCP	1	15.5	3	1	0
FCCP	1	16	3	1	0
FCCP	1	16.5	3	1	0
FCCP	1	17	3	1	0
FCCP	1	17.5	3	1	0
FCCP	1	18	3	1	0
FCCP	1	18.5	3	1	0
FCCP	1	19	3	1	0
FCCP	1	19.5	3	1	0
FCCP	1	20	3	1	0
FCCP	1	20.5	3	1	0
FCCP	1	21	3	1	0
FCCP	1	21.5	3	1	0
FCCP	1	22	3	1	0
FCCP	1	22.5	3	1	0
FCCP	1	23	3	1	0
FCCP	1	23.5	3	1	0
FCCP	1	24	3	1	0

## Sheet: ExtFig2 Area
	Cell Line	N	Feret Diameter	Adjusted Diameter	Area	Area	Adjusted Area
53	B16	1	19.977	19.977	137.266	137.266	137.266
52	B16	1	7.358	7.358	30.081	30.081	30.081
50	B16	1	8.829	8.829	42.104	42.104	42.104
47	B16	1	11.293	11.293	51.816	51.816	51.816
46	B16	1	6.054	6.054	23.738	23.738	23.738
45	B16	1	12.93	12.93	99.856	99.856	99.856
44	B16	1	8.142	8.142	39.11	39.11	39.11
43	B16	1	7.284	7.284	28.245	28.245	28.245
41	B16	1	9.674	9.674	35.636	35.636	35.636
40	B16	1	8.9	8.9	42.761	42.761	42.761
39	B16	1	7.135	7.135	22.45	22.45	22.45
38	B16	1	20.31		272.121	272.121
37	B16	1	5.543	5.543	20.828	20.828	20.828
36	B16	1	20.842		266.754	266.754
35	B16	1	14.609	14.609	82.085	82.085	82.085
34	B16	1	10.988	10.988	75.242	75.242	75.242
31	B16	1	13.226	13.226	68.414	68.414	68.414
29	B16	1	15.616	15.616	68.669	68.669	68.669
28	B16	1	9.414	9.414	60.97	60.97	60.97
27	B16	1	15.616	15.616	73.791	73.791	73.791
26	B16	1	5.012	5.012	15.127	15.127	15.127
23	B16	1	10.206	10.206	61.993	61.993	61.993
22	B16	1	15.434	15.434	95.188	95.188	95.188
19	B16	1	11.285	11.285	27.29	27.29	27.29
17a	B16	1	7.523	7.523	32.167	32.167	32.167
17b	B16	1	12.406	12.406	90.128	90.128	90.128
16	B16	1	20.091		72.008	72.008
15	B16	1	12.916	12.916	52.171	52.171	52.171
11	B16	1	10.782	10.782	72.66	72.66	72.66
10	B16	1	6.543	6.543	27.781	27.781	27.781
8	B16	1	10.773	10.773	62.77	62.77	62.77
7	B16	1	8.919	8.919	52.051	52.051	52.051
2	B16	1	13.676	13.676	36.445	36.445	36.445
57	B16	2	24.691		57.976	57.976
56a	B16	2	8.399	8.399	40.972	40.972	40.972
56b	B16	2	5.606	5.606	19.247	19.247	19.247
55a	B16	2	28.74		151.338	151.338
55b	B16	2	7.533	7.533	27.447	27.447	27.447
53	B16	2	12.156	12.156	73.557	73.557	73.557
52	B16	2	10.821	10.821	62.52	62.52	62.52
51	B16	2	11.884	11.884	80.212	80.212	80.212
50	B16	2	9.164	9.164	45.437	45.437	45.437
43a	B16	2	8.552	8.552	41.582	41.582	41.582
43b	B16	2	14.346	14.346	44.342	44.342	44.342
40	B16	2	34.838		81.13	81.13
35	B16	2	14.368	14.368	66.666	66.666	66.666
34	B16	2	10.848	10.848	60.548	60.548	60.548
33	B16	2	14.555	14.555	71.794	71.794	71.794
31	B16	2	19.16	19.16	81.913	81.913	81.913
30	B16	2	17.118	17.118	95.808	95.808	95.808
28	B16	2	11.843	11.843	86.936	86.936	86.936
27	B16	2	20.326		23.697	23.697
25	B16	2	30.81		434.685	434.685
24a	B16	2	5.335	5.335	13.645	13.645	13.645
24b	B16	2	6.212	6.212	15.476	15.476	15.476
23	B16	2	5.585	5.585	15.893	15.893	15.893
22	B16	2	15.139	15.139	32.835	32.835	32.835
20	B16	2	14.646	14.646	83.827	83.827	83.827
17	B16	2	11.974	11.974	65.78	65.78	65.78
16	B16	2	7.48	7.48	37.524	37.524	37.524
15	B16	2	11.99	11.99	85.089	85.089	85.089
14	B16	2	19.579	19.579	86.362	86.362	86.362
12a	B16	2	24.278		125.133	125.133
12b	B16	2	20.561		200.369	200.369
11	B16	2	21.143		188.878	188.878
10	B16	2	34.441		203.812	203.812
9	B16	2	21.195		109.219	109.219
6	B16	2	19.086	19.086	171.749	171.749	171.749
5	B16	2	29.087		310.12	310.12
4	B16	2	13.823	13.823	49.219	49.219	49.219
3	B16	2	38.268		281.5	281.5
2	B16	2	36.46		244.513	244.513
1	B16	2	7.713	7.713	21.375	21.375	21.375
112	B16	3	11.85	11.85	66.543	66.543	66.543
111a	B16	3	13.16	13.16	53.75	53.75	53.75
111b	B16	3	16.249	16.249	109.534	109.534	109.534
109	B16	3	12.477	12.477	75.351	75.351	75.351
108	B16	3	12.669	12.669	74.3	74.3	74.3
107a	B16	3	15.584	15.584	106.368	106.368	106.368
107b	B16	3	12.171	12.171	89.557	89.557	89.557
106a	B16	3	8.525	8.525	48.482	48.482	48.482
106b	B16	3	14.971	14.971	109.826	109.826	109.826
104	B16	3	8.991	8.991	36.741	36.741	36.741
103a	B16	3	14.355	14.355	124.16	124.16	124.16
103b	B16	3	13.003	13.003	82.22	82.22	82.22
101	B16	3	10.188	10.188	47.687	47.687	47.687
100	B16	3	20.981		166.777	166.777
99	B16	3	22.459		164.464	164.464
98	B16	3	19.341	19.341	156.228	156.228	156.228
97	B16	3	12.014	12.014	53.26	53.26	53.26
96	B16	3	16.171	16.171	133.272	133.272	133.272
95	B16	3	17.684	17.684	165.948	165.948	165.948
94a	B16	3	11.931	11.931	70.748	70.748	70.748
94b	B16	3	8.523	8.523	25.292	25.292	25.292
93	B16	3	13.641	13.641	69.44	69.44	69.44
91	B16	3	17.105	17.105	108.879	108.879	108.879
90	B16	3	11.664	11.664	53.715	53.715	53.715
89	B16	3	12.343	12.343	82.758	82.758	82.758
88	B16	3	21.274		196.707	196.707
87a	B16	3	20.611		131.987	131.987
87b	B16	3	19.129	19.129	110.889	110.889	110.889
86	B16	3	7.932	7.932	28.505	28.505	28.505
85	B16	3	20.031		151.906	151.906
84	B16	3	46.292		298.215	298.215
83	B16	3	21.597		147.104	147.104
82	B16	3	12.589	12.589	86.426	86.426	86.426
81	B16	3	16.174	16.174	114.802	114.802	114.802
80	B16	3	23.459		203.915	203.915
79	B16	3	16.142	16.142	114.008	114.008	114.008
78	B16	3	11.845	11.845	83.447	83.447	83.447
75	B16	3	17.083	17.083	101.987	101.987	101.987
74	B16	3	19.276	19.276	85.118	85.118	85.118
73	B16	3	14.55	14.55	64.37	64.37	64.37
71	B16	3	13.922	13.922	66.695	66.695	66.695
69	B16	3	14.39	14.39	51.472	51.472	51.472
68a	B16	3	25.958		159.301	159.301
68b	B16	3	22.368		152.431	152.431
67	B16	3	21.077		126.111	126.111
66	B16	3	14.902	14.902	54.849	54.849	54.849
65	B16	3	18.76	18.76	111.496	111.496	111.496
64	B16	3	40.736		182.981	182.981
63	B16	3	12.724	12.724	58.365	58.365	58.365
62	B16	3	11.955	11.955	70.631	70.631	70.631
61	B16	3	23.529		95.807	95.807
60	B16	3	26.446		306.381	306.381
59	B16	3	10.229	10.229	52.687	52.687	52.687
58	B16	3	17.349	17.349	152.443	152.443	152.443
56	B16	3	8.5	8.5	41.356	41.356	41.356
55	B16	3	9.305	9.305	37.091	37.091	37.091
54	B16	3	8.442	8.442	34.72	34.72	34.72
53	B16	3	29.69		165.083	165.083
52	B16	3	15.072	15.072	108.179	108.179	108.179
51	B16	3	12.924	12.924	78.891	78.891	78.891
47	B16	3	21.054		82.84	82.84
46	B16	3	7.711	7.711	27.769	27.769	27.769
45	B16	3	22.853		149.522	149.522
43	B16	3	19.654	19.654	63.751	63.751	63.751
42	B16	3	16.122	16.122	124.452	124.452	124.452
41	B16	3	15.218	15.218	97.407	97.407	97.407
40	B16	3	7.802	7.802	25.783	25.783	25.783
39	B16	3	8.963	8.963	45.152	45.152	45.152
37	B16	3	17.63	17.63	90.865	90.865	90.865
36	B16	3	8.005	8.005	28.108	28.108	28.108
35	B16	3	14.151	14.151	103.33	103.33	103.33
34	B16	3	7.167	7.167	21.858	21.858	21.858
33	B16	3	17.282	17.282	121.8	121.8	121.8
32	B16	3	8.045	8.045	31.916	31.916	31.916
31	B16	3	29.17		144.125	144.125
30	B16	3	28.998		151.38	151.38
29	B16	3	12.106	12.106	79.79	79.79	79.79
28	B16	3	10.887	10.887	64.008	64.008	64.008
27	B16	3	9.821	9.821	34.171	34.171	34.171
26	B16	3	16.483	16.483	100.9	100.9	100.9
25	B16	3	25.675		326.44	326.44
24	B16	3	17.596	17.596	72.08	72.08	72.08
23	B16	3	23.058		86.111	86.111
22	B16	3	14.992	14.992	113.529	113.529	113.529
21	B16	3	14.236	14.236	94.463	94.463	94.463
20	B16	3	9.507	9.507	42.208	42.208	42.208
19	B16	3	18.017	18.017	120.2	120.2	120.2
17	B16	3	14.268	14.268	58.26	58.26	58.26
16	B16	3	25.836		59.662	59.662
15	B16	3	20.026		130.901	130.901
13	B16	3	14.03	14.03	91.403	91.403	91.403
4	B16	3	8.829	8.829	31.647	31.647	31.647
3	B16	3	22.324		243.764	243.764
92	DKO	1	3.975	3.975	8.826	8.826	8.826
91	DKO	1	5.088	5.088	15.925	15.925	15.925
90	DKO	1	13.39	13.39	39.845	39.845	39.845
89	DKO	1	16.313	16.313	18.079	18.079	18.079
88a	DKO	1	5.595	5.595	14.751	14.751	14.751
88b	DKO	1	7.893	7.893	26.936	26.936	26.936
87	DKO	1	8.152	8.152	27.316	27.316	27.316
86	DKO	1	7.059	7.059	29.231	29.231	29.231
85	DKO	1	9.238	9.238	52.51	52.51	52.51
84a	DKO	1	12.784	12.784	43.58	43.58	43.58
84b	DKO	1	13.759	13.759	84.145	84.145	84.145
82	DKO	1	8.065	8.065	32.126	32.126	32.126
80	DKO	1	7.602	7.602	32.22	32.22	32.22
79	DKO	1	13.349	13.349	45.103	45.103	45.103
78	DKO	1	9.529	9.529	31.296	31.296	31.296
77	DKO	1	9.599	9.599	30.514	30.514	30.514
76	DKO	1	9.504	9.504	44.962	44.962	44.962
75	DKO	1	6.33	6.33	18.423	18.423	18.423
73	DKO	1	11.531	11.531	47.628	47.628	47.628
71	DKO	1	9.95	9.95	42.798	42.798	42.798
70	DKO	1	10.903	10.903	29.476	29.476	29.476
69	DKO	1	13.702	13.702	44.289	44.289	44.289
68	DKO	1	10.709	10.709	35.26	35.26	35.26
67	DKO	1	4.44	4.44	12.018	12.018	12.018
66	DKO	1	7.448	7.448	36.773	36.773	36.773
64	DKO	1	10.219	10.219	48.796	48.796	48.796
62	DKO	1	6.687	6.687	18.668	18.668	18.668
61	DKO	1	8.986	8.986	44.482	44.482	44.482
60	DKO	1	6.128	6.128	25.042	25.042	25.042
59	DKO	1	7.244	7.244	31.296	31.296	31.296
58	DKO	1	5.002	5.002	14.094	14.094	14.094
57	DKO	1	4.047	4.047	9.498	9.498	9.498
56	DKO	1	8.618	8.618	28.746	28.746	28.746
56b	DKO	1	12.836	12.836	64.439	64.439	64.439
53	DKO	1	9.159	9.159	42.38	42.38	42.38
51	DKO	1	8.334	8.334	28.057	28.057	28.057
50	DKO	1	7.313	7.313	27.29	27.29	27.29
49	DKO	1	10.871	10.871	50.997	50.997	50.997
46	DKO	1	6.282	6.282	22.784	22.784	22.784
45	DKO	1	8.012	8.012	34.812	34.812	34.812
44	DKO	1	5.653	5.653	15.664	15.664	15.664
43	DKO	1	6.724	6.724	29.398	29.398	29.398
40	DKO	1	7.862	7.862	25.152	25.152	25.152
39	DKO	1	6.718	6.718	22.392	22.392	22.392
37	DKO	1	5.562	5.562	18.84	18.84	18.84
36	DKO	1	8.046	8.046	31.943	31.943	31.943
35	DKO	1	7.228	7.228	18.84	18.84	18.84
34	DKO	1	5.109	5.109	17.766	17.766	17.766
33	DKO	1	3.597	3.597	5.884	5.884	5.884
32	DKO	1	9.659	9.659	35.735	35.735	35.735
31	DKO	1	5.949	5.949	17.333	17.333	17.333
29	DKO	1	9.08	9.08	41.045	41.045	41.045
27	DKO	1	3.662	3.662	8.408	8.408	8.408
24	DKO	1	4.89	4.89	13.828	13.828	13.828
23	DKO	1	6.607	6.607	25.919	25.919	25.919
23b	DKO	1	6.178	6.178	20.551	20.551	20.551
22	DKO	1	5.687	5.687	15.737	15.737	15.737
21	DKO	1	5.969	5.969	14.902	14.902	14.902
19	DKO	1	11.289	11.289	25.126	25.126	25.126
18	DKO	1	5.512	5.512	15.074	15.074	15.074
17	DKO	1	5.762	5.762	19.878	19.878	19.878
10	DKO	1	9.105	9.105	32.663	32.663	32.663
133	DKO	2	8.659	8.659	35.141	35.141	35.141
132	DKO	2	8.798	8.798	41.29	41.29	41.29
131	DKO	2	16.812	16.812	81.454	81.454	81.454
130	DKO	2	14.962	14.962	125.196	125.196	125.196
129	DKO	2	11.27	11.27	60.991	60.991	60.991
128	DKO	2	18.431	18.431	64.283	64.283	64.283
127	DKO	2	15.067	15.067	54.294	54.294	54.294
126	DKO	2	8.592	8.592	33.414	33.414	33.414
125	DKO	2	9.218	9.218	56.26	56.26	56.26
121	DKO	2	13.315	13.315	77.031	77.031	77.031
120	DKO	2	7.717	7.717	33.07	33.07	33.07
119	DKO	2	9.496	9.496	43.413	43.413	43.413
118	DKO	2	9.38	9.38	27.337	27.337	27.337
118b	DKO	2	6.29	6.29	20.17	20.17	20.17
111	DKO	2	12.034	12.034	68.482	68.482	68.482
110	DKO	2	7.867	7.867	33.925	33.925	33.925
109	DKO	2	8.276	8.276	38.959	38.959	38.959
108	DKO	2	7.749	7.749	34.927	34.927	34.927
108b	DKO	2	9.284	9.284	33.889	33.889	33.889
107	DKO	2	7.43	7.43	27.895	27.895	27.895
106	DKO	2	8.634	8.634	37.18	37.18	37.18
104	DKO	2	11.606	11.606	70.104	70.104	70.104
103	DKO	2	8.054	8.054	31.437	31.437	31.437
101	DKO	2	8.399	8.399	34.598	34.598	34.598
100	DKO	2	9.464	9.464	45.009	45.009	45.009
98	DKO	2	6.532	6.532	26.795	26.795	26.795
97	DKO	2	7.057	7.057	30.034	30.034	30.034
96	DKO	2	9.137	9.137	19.581	19.581	19.581
95	DKO	2	14.406	14.406	79.43	79.43	79.43
93	DKO	2	5.588	5.588	17.291	17.291	17.291
92	DKO	2	8.774	8.774	42.057	42.057	42.057
90	DKO	2	5.475	5.475	14.548	14.548	14.548
89	DKO	2	10.917	10.917	62.66	62.66	62.66
85	DKO	2	6.183	6.183	25.188	25.188	25.188
83	DKO	2	8.398	8.398	36.111	36.111	36.111
82	DKO	2	9.074	9.074	46.037	46.037	46.037
79	DKO	2	5.343	5.343	15.737	15.737	15.737
77	DKO	2	6.526	6.526	15.419	15.419	15.419
76	DKO	2	6.952	6.952	30.243	30.243	30.243
75	DKO	2	10.502	10.502	57.142	57.142	57.142
73	DKO	2	6.667	6.667	23.222	23.222	23.222
71	DKO	2	9.25	9.25	35.433	35.433	35.433
69	DKO	2	6.702	6.702	27.348	27.348	27.348
67	DKO	2	8.261	8.261	43.095	43.095	43.095
66	DKO	2	9.513	9.513	33.388	33.388	33.388
64	DKO	2	10.22	10.22	49.683	49.683	49.683
63	DKO	2	7.788	7.788	32.277	32.277	32.277
62	DKO	2	8.279	8.279	38.359	38.359	38.359
61	DKO	2	8.44	8.44	27.895	27.895	27.895
60	DKO	2	5.123	5.123	14.078	14.078	14.078
59	DKO	2	7.531	7.531	24.578	24.578	24.578
58	DKO	2	8.208	8.208	38.411	38.411	38.411
57	DKO	2	8.012	8.012	42.083	42.083	42.083
57b	DKO	2	8.204	8.204	30.66	30.66	30.66
54	DKO	2	7.954	7.954	37.947	37.947	37.947
53	DKO	2	4.241	4.241	11.59	11.59	11.59
52	DKO	2	10.311	10.311	33.451	33.451	33.451
51	DKO	2	8.279	8.279	30.889	30.889	30.889
44	DKO	2	5.641	5.641	17.724	17.724	17.724
38	DKO	2	5.789	5.789	17.98	17.98	17.98
36	DKO	2	6.734	6.734	23.796	23.796	23.796
35	DKO	2	7.025	7.025	22.08	22.08	22.08
33	DKO	2	7.537	7.537	24.129	24.129	24.129
31	DKO	2	22.561		81.673	81.673
30	DKO	2	9.562	9.562	40.211	40.211	40.211
28	DKO	2	7.177	7.177	19.691	19.691	19.691
23	DKO	2	7.657	7.657	31.124	31.124	31.124
22	DKO	2	7.036	7.036	18.141	18.141	18.141
21	DKO	2	7.628	7.628	24.067	24.067	24.067
15	DKO	2	12.192	12.192	68.169	68.169	68.169
12	DKO	2	4.713	4.713	12.013	12.013	12.013
11	DKO	2	10.319	10.319	60.397	60.397	60.397
10	DKO	2	7.721	7.721	28.255	28.255	28.255
89	DKO	3	6.951	6.951	24.901	24.901	24.901
87	DKO	3	6.835	6.835	17.755	17.755	17.755
86	DKO	3	4.486	4.486	13.697	13.697	13.697
85	DKO	3	7.035	7.035	16.556	16.556	16.556
84	DKO	3	6.087	6.087	18.032	18.032	18.032
83	DKO	3	6.204	6.204	21.412	21.412	21.412
82	DKO	3	20.546		62.885	62.885
80	DKO	3	7.92	7.92	16.457	16.457	16.457
79	DKO	3	24.922		75.127	75.127
78	DKO	3	8.294	8.294	35.067	35.067	35.067
77	DKO	3	9.91	9.91	54.529	54.529	54.529
74	DKO	3	5.562	5.562	16.874	16.874	16.874
71	DKO	3	10.257	10.257	40.242	40.242	40.242
70	DKO	3	28.496		188.753	188.753
65	DKO	3	8.838	8.838	41.64	41.64	41.64
64	DKO	3	11.134	11.134	46.804	46.804	46.804
63	DKO	3	6.468	6.468	20.416	20.416	20.416
62	DKO	3	7.079	7.079	27.655	27.655	27.655
61	DKO	3	5.153	5.153	16.676	16.676	16.676
60	DKO	3	6.435	6.435	26.79	26.79	26.79
59	DKO	3	9.878	9.878	50.497	50.497	50.497
58	DKO	3	6.033	6.033	18.355	18.355	18.355
57	DKO	3	11.688	11.688	18.287	18.287	18.287
56	DKO	3	7.022	7.022	25.256	25.256	25.256
55	DKO	3	9.691	9.691	53.772	53.772	53.772
54	DKO	3	6.81	6.81	25.027	25.027	25.027
51	DKO	3	10.293	10.293	38.552	38.552	38.552
48	DKO	3	7.073	7.073	24.74	24.74	24.74
47	DKO	3	6.944	6.944	23.707	23.707	23.707
47b	DKO	3	12.379	12.379	38.5	38.5	38.5
46	DKO	3	11.767	11.767	61.257	61.257	61.257
44	DKO	3	9.069	9.069	43.205	43.205	43.205
43	DKO	3	6.835	6.835	21.772	21.772	21.772
41	DKO	3	5.079	5.079	16.937	16.937	16.937
39	DKO	3	8.874	8.874	38.87	38.87	38.87
37	DKO	3	14.563	14.563	49.568	49.568	49.568
36	DKO	3	14.1	14.1	100.477	100.477	100.477
35	DKO	3	15.157	15.157	85.277	85.277	85.277
32	DKO	3	5.705	5.705	18.684	18.684	18.684
31	DKO	3	7.068	7.068	25.36	25.36	25.36
30	DKO	3	9.918	9.918	48.561	48.561	48.561
27	DKO	3	6.25	6.25	22.158	22.158	22.158
26	DKO	3	7.328	7.328	37.498	37.498	37.498
25	DKO	3	19.508	19.508	129.854	129.854	129.854
24	DKO	3	9.95	9.95	56.709	56.709	56.709
23	DKO	3	5.442	5.442	12.878	12.878	12.878
15	DKO	3	17.379	17.379	51.467	51.467	51.467
14	DKO	3	8.896	8.896	35.589	35.589	35.589
23	MDA	1	8.595	8.595	44.389	44.389	44.389
45	MDA	1	12.189	12.189	56.964	56.964	56.964
44	MDA	1	26.147		221.239	221.239
43	MDA	1	9.603	9.603	44.842	44.842	44.842
42	MDA	1	8.519	8.519	42.167	42.167	42.167
41	MDA	1	7.692	7.692	34.17	34.17	34.17
38	MDA	1	13.394	13.394	50.178	50.178	50.178
37	MDA	1	12.113	12.113	31.771	31.771	31.771
36	MDA	1	11.414	11.414	74.704	74.704	74.704
35	MDA	1	9.673	9.673	44.811	44.811	44.811
34	MDA	1	8.888	8.888	45.082	45.082	45.082
33	MDA	1	14.836	14.836	56.667	56.667	56.667
32	MDA	1	6.952	6.952	27.243	27.243	27.243
31	MDA	1	10.15	10.15	54.826	54.826	54.826
29	MDA	1	10.655	10.655	47.195	47.195	47.195
28	MDA	1	15.819	15.819	40.388	40.388	40.388
27	MDA	1	8.565	8.565	47.821	47.821	47.821
25	MDA	1	8.611	8.611	29.872	29.872	29.872
24	MDA	1	15.608	15.608	95.584	95.584	95.584
22	MDA	1	11.484	11.484	74.798	74.798	74.798
21	MDA	1	12.264	12.264	62.248	62.248	62.248
20	MDA	1	8.273	8.273	33.346	33.346	33.346
19	MDA	1	7.859	7.859	34.796	34.796	34.796
18	MDA	1	8.674	8.674	39.094	39.094	39.094
17	MDA	1	11.135	11.135	67.287	67.287	67.287
16	MDA	1	16.855	16.855	85.59	85.59	85.59
15	MDA	1	8.193	8.193	38.291	38.291	38.291
14	MDA	1	7.059	7.059	31.395	31.395	31.395
13	MDA	1	14.416	14.416	92.934	92.934	92.934
12	MDA	1	7.13	7.13	34.395	34.395	34.395
11	MDA	1	9.926	9.926	50.966	50.966	50.966
9	MDA	1	16.768	16.768	89.695	89.695	89.695
8	MDA	1	11.062	11.062	38.526	38.526	38.526
7	MDA	1	10.735	10.735	42.391	42.391	42.391
6	MDA	1	8.797	8.797	31.661	31.661	31.661
4	MDA	1	5.879	5.879	21.396	21.396	21.396
3	MDA	1	7.949	7.949	24.719	24.719	24.719
2	MDA	1	10.986	10.986	72.946	72.946	72.946
1	MDA	1	21.862		112.75	112.75
1	MDA	2	20.519		60.9	60.9
2	MDA	2	8.334	8.334	25.456	25.456	25.456
4.1	MDA	2	5.537	5.537	11.636	11.636	11.636
4.2	MDA	2	10.591	10.591	25.117	25.117	25.117
5	MDA	2	10.002	10.002	40.97	40.97	40.97
6	MDA	2	13.85	13.85	61.543	61.543	61.543
7	MDA	2	9.249	9.249	40.982	40.982	40.982
8	MDA	2	7.653	7.653	26.566	26.566	26.566
9.1	MDA	2	7.423	7.423	31.484	31.484	31.484
9.2	MDA	2	9.239	9.239	36.379	36.379	36.379
9.3	MDA	2	6.593	6.593	22.746	22.746	22.746
10	MDA	2	16.384	16.384	41.134	41.134	41.134
13	MDA	2	11.571	11.571	56.157	56.157	56.157
14	MDA	2	5.556	5.556	16.297	16.297	16.297
15	MDA	2	10.891	10.891	45	45	45
16	MDA	2	12.485	12.485	54.078	54.078	54.078
17	MDA	2	7.769	7.769	39.685	39.685	39.685
18	MDA	2	12.059	12.059	47.792	47.792	47.792
19	MDA	2	11.747	11.747	74.767	74.767	74.767
19.1	MDA	2	12.088	12.088	72.886	72.886	72.886
19.2	MDA	2	9.627	9.627	42.162	42.162	42.162
20	MDA	2	9.944	9.944	45.269	45.269	45.269
21	MDA	2	8.616	8.616	46.122	46.122	46.122
23	MDA	2	10.356	10.356	54.019	54.019	54.019
24	MDA	2	12.966	12.966	49.124	49.124	49.124
25	MDA	2	13.425	13.425	106.309	106.309	106.309
26.1	MDA	2	6.116	6.116	13.809	13.809	13.809
26.2	MDA	2	8.232	8.232	42.045	42.045	42.045
27	MDA	2	8.799	8.799	30.281	30.281	30.281
28	MDA	2	5.367	5.367	14.883	14.883	14.883
29	MDA	2	9.468	9.468	52.302	52.302	52.302
30	MDA	2	10.43	10.43	59.592	59.592	59.592
31	MDA	2	7.761	7.761	34.743	34.743	34.743
32	MDA	2	9.705	9.705	43.166	43.166	43.166
34	MDA	2	10.229	10.229	24.229	24.229	24.229
36	MDA	2	12.556	12.556	87.816	87.816	87.816
37	MDA	2	8.467	8.467	31.11	31.11	31.11
38	MDA	2	13.47	13.47	86.368	86.368	86.368
39	MDA	2	7.557	7.557	30.947	30.947	30.947
40	MDA	2	9.564	9.564	22.675	22.675	22.675
41	MDA	2	7.159	7.159	22.512	22.512	22.512
42	MDA	2	11.704	11.704	56.706	56.706	56.706
43	MDA	2	14.211	14.211	91.59	91.59	91.59
44	MDA	2	4.949	4.949	13.201	13.201	13.201
45	MDA	2	7.631	7.631	26.005	26.005	26.005
48	MDA	2	11.539	11.539	57.734	57.734	57.734
49	MDA	2	7.397	7.397	28.003	28.003	28.003
50	MDA	2	11.647	11.647	51.846	51.846	51.846
51	MDA	2	9.098	9.098	30.783	30.783	30.783
53	MDA	2	11.601	11.601	61.356	61.356	61.356
54	MDA	2	7.354	7.354	17.056	17.056	17.056
55	MDA	2	12.316	12.316	59.685	59.685	59.685
56	MDA	2	10.873	10.873	26.25	26.25	26.25
57	MDA	2	14.717	14.717	82.886	82.886	82.886
58	MDA	2	11.714	11.714	77.29	77.29	77.29
59	MDA	2	10.899	10.899	65.947	65.947	65.947
62	MDA	2	6.132	6.132	19.731	19.731	19.731
63	MDA	2	9.427	9.427	39.007	39.007	39.007
64	MDA	2	14.953	14.953	84.008	84.008	84.008
65	MDA	2	12.009	12.009	59.814	59.814	59.814
67	MDA	2	7.855	7.855	30.234	30.234	30.234
68	MDA	2	2.9	2.9	4.393	4.393	4.393
70	MDA	2	5.571	5.571	17.932	17.932	17.932
71	MDA	2	10.731	10.731	67.945	67.945	67.945
72	MDA	2	10.571	10.571	29.393	29.393	29.393
73	MDA	2	9.534	9.534	42.138	42.138	42.138
74	MDA	2	9.859	9.859	41.087	41.087	41.087
75	MDA	2	10.673	10.673	49.603	49.603	49.603
76	MDA	2	4.418	4.418	9.381	9.381	9.381
77	MDA	2	10.416	10.416	36.869	36.869	36.869
78	MDA	2	8.251	8.251	33.61	33.61	33.61
79	MDA	2	7.158	7.158	25.538	25.538	25.538
80	MDA	2	6.36	6.36	26.355	26.355	26.355
81	MDA	2	11.645	11.645	27.197	27.197	27.197
82	MDA	2	7.353	7.353	27.185	27.185	27.185
83	MDA	2	6.043	6.043	13.75	13.75	13.75
84	MDA	2	9.474	9.474	45.176	45.176	45.176
85	MDA	2	13.16	13.16	75.561	75.561	75.561
86	MDA	2	5.688	5.688	18.622	18.622	18.622
87	MDA	2	5.404	5.404	17.021	17.021	17.021
88	MDA	2	9.306	9.306	33.47	33.47	33.47
89	MDA	2	8.6	8.6	37.08	37.08	37.08
90	MDA	2	6.342	6.342	21.998	21.998	21.998
91	MDA	2	8.073	8.073	43.517	43.517	43.517
92	MDA	2	10.386	10.386	49.557	49.557	49.557
93	MDA	2	8.46	8.46	32.278	32.278	32.278
94	MDA	2	10.787	10.787	59.066	59.066	59.066
95	MDA	2	10.802	10.802	65.106	65.106	65.106
96	MDA	2	12.169	12.169	61.414	61.414	61.414
97	MDA	2	15.055	15.055	68.716	68.716	68.716
100.1	MDA	2	10.503	10.503	33.598	33.598	33.598
100.2	MDA	2	3.473	3.473	6.589	6.589	6.589
101	MDA	2	7.341	7.341	30.666	30.666	30.666
102	MDA	2	6.874	6.874	29.615	29.615	29.615
103.1	MDA	2	3.732	3.732	7.138	7.138	7.138
103.2	MDA	2	5.306	5.306	11.554	11.554	11.554
103.3	MDA	2	4.315	4.315	9.159	9.159	9.159
104	MDA	2	15.173	15.173	73.622	73.622	73.622
105	MDA	2	6.432	6.432	20.503	20.503	20.503
107	MDA	2	6.471	6.471	17.091	17.091	17.091
108	MDA	2	10.09	10.09	63.891	63.891	63.891
109	MDA	2	9.457	9.457	35.795	35.795	35.795
110	MDA	2	9.09	9.09	25.059	25.059	25.059
111	MDA	2	5.484	5.484	12.009	12.009	12.009
112	MDA	2	5.423	5.423	20.257	20.257	20.257
113	MDA	2	11.549	11.549	28.598	28.598	28.598
114	MDA	2	10.953	10.953	29.498	29.498	29.498
115	MDA	2	8.478	8.478	32.676	32.676	32.676
116	MDA	2	8.433	8.433	22.699	22.699	22.699
118	MDA	2	7.612	7.612	32.36	32.36	32.36
119	MDA	2	5.677	5.677	17.5	17.5	17.5
120	MDA	2	5.988	5.988	18.131	18.131	18.131
121	MDA	2	8.193	8.193	40.024	40.024	40.024
122	MDA	2	10.186	10.186	47.711	47.711	47.711
123	MDA	2	12.375	12.375	84.966	84.966	84.966
124	MDA	2	14.667	14.667	63.33	63.33	63.33
125	MDA	2	9.635	9.635	44.545	44.545	44.545
128	MDA	2	10.701	10.701	43.353	43.353	43.353
129	MDA	2	9.961	9.961	37.594	37.594	37.594
130	MDA	2	12.896	12.896	50.351	50.351	50.351
132	MDA	2	8.362	8.362	29.545	29.545	29.545
133	MDA	2	7.32	7.32	31.262	31.262	31.262
134	MDA	2	11.132	11.132	57.173	57.173	57.173
135	MDA	2	7.71	7.71	27.932	27.932	27.932
137	MDA	2	5.115	5.115	19.101	19.101	19.101
138	MDA	2	8.173	8.173	39.054	39.054	39.054
139	MDA	2	9.298	9.298	37.337	37.337	37.337
140	MDA	2	11.242	11.242	55.304	55.304	55.304
141	MDA	2	7.152	7.152	25.117	25.117	25.117
142	MDA	2	16.183	16.183	104.312	104.312	104.312
143	MDA	2	9.057	9.057	38.961	38.961	38.961
144	MDA	2	13.431	13.431	71.8	71.8	71.8
145	MDA	2	11.454	11.454	60.258	60.258	60.258
146	MDA	2	10.817	10.817	38.528	38.528	38.528
147	MDA	2	7.638	7.638	35.783	35.783	35.783
148	MDA	2	7.376	7.376	27.594	27.594	27.594
67	MDA	3	10.67	10.67	57.352	57.352	57.352
66	MDA	3	11.79	11.79	38.981	38.981	38.981
65	MDA	3	16.102	16.102	125.073	125.073	125.073
63	MDA	3	10.404	10.404	58.472	58.472	58.472
62	MDA	3	13.642	13.642	91.551	91.551	91.551
61	MDA	3	10.174	10.174	63.172	63.172	63.172
60	MDA	3	12.522	12.522	81.66	81.66	81.66
59	MDA	3	11.239	11.239	38.818	38.818	38.818
58	MDA	3	13.9	13.9	71.605	71.605	71.605
57	MDA	3	15.007	15.007	60.326	60.326	60.326
56	MDA	3	18.359	18.359	119.019	119.019	119.019
55	MDA	3	6.481	6.481	23.445	23.445	23.445
54	MDA	3	13.22	13.22	73.005	73.005	73.005
53a	MDA	3	14.297	14.297	92.052	92.052	92.052
53b	MDA	3	17.696	17.696	63.522	63.522	63.522
52	MDA	3	10.877	10.877	64.269	64.269	64.269
51	MDA	3	13.969	13.969	60.338	60.338	60.338
50	MDA	3	9.743	9.743	40.497	40.497	40.497
49	MDA	3	11.295	11.295	45.256	45.256	45.256
48	MDA	3	9.643	9.643	38.899	38.899	38.899
48b	MDA	3	9.876	9.876	42.177	42.177	42.177
47	MDA	3	12.271	12.271	76.737	76.737	76.737
46	MDA	3	10.317	10.317	32.636	32.636	32.636
45	MDA	3	12.002	12.002	54.249	54.249	54.249
45b	MDA	3	12.555	12.555	59.276	59.276	59.276
44	MDA	3	8.096	8.096	27.329	27.329	27.329
43	MDA	3	12.002	12.002	73.273	73.273	73.273
42	MDA	3	11.264	11.264	47.741	47.741	47.741
41a	MDA	3	15.032	15.032	97.838	97.838	97.838
41b	MDA	3	18.176	18.176	89.789	89.789	89.789
40	MDA	3	7.448	7.448	34.164	34.164	34.164
39	MDA	3	9.472	9.472	39.751	39.751	39.751
38	MDA	3	11.686	11.686	67.768	67.768	67.768
37	MDA	3	11.345	11.345	52.978	52.978	52.978
36	MDA	3	13.245	13.245	54.762	54.762	54.762
34	MDA	3	9.499	9.499	52.651	52.651	52.651
33	MDA	3	12.912	12.912	69.529	69.529	69.529
32	MDA	3	9.866	9.866	39.588	39.588	39.588
31	MDA	3	14.219	14.219	84.506	84.506	84.506
30	MDA	3	14.701	14.701	61.376	61.376	61.376
29	MDA	3	12.841	12.841	40.357	40.357	40.357
28	MDA	3	17.24	17.24	82.406	82.406	82.406
27	MDA	3	9.468	9.468	48.662	48.662	48.662
26	MDA	3	9.136	9.136	37.873	37.873	37.873
25	MDA	3	10.199	10.199	46.073	46.073	46.073
24	MDA	3	13.747	13.747	45.058	45.058	45.058
23	MDA	3	15.923	15.923	59.428	59.428	59.428
22	MDA	3	9.809	9.809	38.328	38.328	38.328
21	MDA	3	9.14	9.14	41.64	41.64	41.64
20	MDA	3	9.723	9.723	49.759	49.759	49.759
19	MDA	3	7.634	7.634	25.381	25.381	25.381
18	MDA	3	11.424	11.424	48.919	48.919	48.919
17	MDA	3	14.403	14.403	64.14	64.14	64.14
16	MDA	3	9.728	9.728	50.12	50.12	50.12
16b	MDA	3	10.718	10.718	59.871	59.871	59.871
16c	MDA	3	8.614	8.614	29.195	29.195	29.195
15	MDA	3	6.601	6.601	19.7	19.7	19.7
14	MDA	3	10.878	10.878	38.608	38.608	38.608
13	MDA	3	15.535	15.535	89.276	89.276	89.276
12	MDA	3	7.346	7.346	34.315	34.315	34.315
7	MDA	3	12.879	12.879	89.358	89.358	89.358
1	Enriched Blebbisomes	1	9.076	9.076	22.992	22.992	22.992
2	Enriched Blebbisomes	1	6.972	6.972	23.206	23.206	23.206
3	Enriched Blebbisomes	1	6.183	6.183	48.447	48.447	48.447
4	Enriched Blebbisomes	1	10.914	10.914	18.658	18.658	18.658
5	Enriched Blebbisomes	1	7.274	7.274	27.452	27.452	27.452
6	Enriched Blebbisomes	1	7.013	7.013	28.422	28.422	28.422
7	Enriched Blebbisomes	1	9.02	9.02	32.324	32.324	32.324
8	Enriched Blebbisomes	1	4.822	4.822	11.095	11.095	11.095
9	Enriched Blebbisomes	1	15.105	15.105	33.477	33.477	33.477
10	Enriched Blebbisomes	1	9.399	9.399	38.411	38.411	38.411
11	Enriched Blebbisomes	1	14.715	14.715	52.593	52.593	52.593
12	Enriched Blebbisomes	1	10.492	10.492	28	28	28
13	Enriched Blebbisomes	1	16.731	16.731	34.061	34.061	34.061
14	Enriched Blebbisomes	1	5.008	5.008	14.871	14.871	14.871
15	Enriched Blebbisomes	1	4.717	4.717	14.031	14.031	14.031
16	Enriched Blebbisomes	1	14.287	14.287	35.62	35.62	35.62
17	Enriched Blebbisomes	1	5.236	5.236	17.474	17.474	17.474
18	Enriched Blebbisomes	1	9.515	9.515	35.203	35.203	35.203
19	Enriched Blebbisomes	1	5.7	5.7	16.571	16.571	16.571
20	Enriched Blebbisomes	1	6.02	6.02	16.655	16.655	16.655
21	Enriched Blebbisomes	1	10.016	10.016	31.641	31.641	31.641
22	Enriched Blebbisomes	1	7.856	7.856	35.495	35.495	35.495
23	Enriched Blebbisomes	1	5.698	5.698	19.388	19.388	19.388
24	Enriched Blebbisomes	1	10.697	10.697	43.309	43.309	43.309
24	Enriched Blebbisomes	1	9.857	9.857	38.27	38.27	38.27
24	Enriched Blebbisomes	1	9.821	9.821	53.501	53.501	53.501
24	Enriched Blebbisomes	1	5.129	5.129	14.052	14.052	14.052
24	Enriched Blebbisomes	1	8.592	8.592	35.73	35.73	35.73
24	Enriched Blebbisomes	1	8.171	8.171	33.435	33.435	33.435
24	Enriched Blebbisomes	1	8.853	8.853	47.789	47.789	47.789
24	Enriched Blebbisomes	1	8.439	8.439	39.699	39.699	39.699
24	Enriched Blebbisomes	1	10.246	10.246	26.81	26.81	26.81
24	Enriched Blebbisomes	1	10.984	10.984	30.889	30.889	30.889
24	Enriched Blebbisomes	1	6.899	6.899	21.485	21.485	21.485
24	Enriched Blebbisomes	1	5.114	5.114	15.173	15.173	15.173
25	Enriched Blebbisomes	1	9.415	9.415	42.819	42.819	42.819
26	Enriched Blebbisomes	1	8.514	8.514	27.713	27.713	27.713
27	Enriched Blebbisomes	1	7.873	7.873	25.423	25.423	25.423
28	Enriched Blebbisomes	1	9.095	9.095	40.977	40.977	40.977
29	Enriched Blebbisomes	1	13.456	13.456	53.574	53.574	53.574
30	Enriched Blebbisomes	1	10.813	10.813	43.079	43.079	43.079
31	Enriched Blebbisomes	1	4.202	4.202	10.709	10.709	10.709
32	Enriched Blebbisomes	1	4.998	4.998	15.862	15.862	15.862
33	Enriched Blebbisomes	1	7.054	7.054	24.359	24.359	24.359
34	Enriched Blebbisomes	1	7.704	7.704	22.132	22.132	22.132
1	Enriched Blebbisomes	2	17.993	17.993	94.992	94.992	94.992
2	Enriched Blebbisomes	2	12.128	12.128	59.263	59.263	59.263
3	Enriched Blebbisomes	2	13.217	13.217	35.365	35.365	35.365
4	Enriched Blebbisomes	2	13.581	13.581	43.831	43.831	43.831
5	Enriched Blebbisomes	2	10.235	10.235	53.924	53.924	53.924
6	Enriched Blebbisomes	2	13.113	13.113	56.49	56.49	56.49
7	Enriched Blebbisomes	2	11.169	11.169	39.29	39.29	39.29
8	Enriched Blebbisomes	2	14.504	14.504	77.724	77.724	77.724
9	Enriched Blebbisomes	2	12.595	12.595	48.263	48.263	48.263
10	Enriched Blebbisomes	2	10.52	10.52	44.204	44.204	44.204
11	Enriched Blebbisomes	2	11.947	11.947	44.474	44.474	44.474
12	Enriched Blebbisomes	2	14.672	14.672	46.49	46.49	46.49
13	Enriched Blebbisomes	2	25.553
14	Enriched Blebbisomes	2	13.128	13.128	55.5	55.5	55.5
15	Enriched Blebbisomes	2	18.916	18.916	97.677	97.677	97.677
16	Enriched Blebbisomes	2	9.969	9.969	43.561	43.561	43.561
17	Enriched Blebbisomes	2	10.443	10.443	46.392	46.392	46.392
18	Enriched Blebbisomes	2	21.063
19	Enriched Blebbisomes	2	14.145	14.145	44.017	44.017	44.017
20	Enriched Blebbisomes	2	9.772	9.772	32.872	32.872	32.872
21	Enriched Blebbisomes	2	10.555	10.555	35.801	35.801	35.801
22	Enriched Blebbisomes	2	9.778	9.778	36.184	36.184	36.184
23	Enriched Blebbisomes	2	12.28	12.28	57.268	57.268	57.268
24	Enriched Blebbisomes	2	12.606	12.606	47.734	47.734	47.734
25	Enriched Blebbisomes	2	13.422	13.422	54.795	54.795	54.795
26	Enriched Blebbisomes	2	8.056	8.056	37.278	37.278	37.278
27	Enriched Blebbisomes	2	10.504	10.504	44.453	44.453	44.453
28	Enriched Blebbisomes	2	18.187	18.187	47.46	47.46	47.46
29	Enriched Blebbisomes	2	8.681	8.681	38.258	38.258	38.258
30	Enriched Blebbisomes	2	16.202	16.202	64.333	64.333	64.333
31	Enriched Blebbisomes	2	10.456	10.456	41.607	41.607	41.607
1	Enriched Blebbisomes	3	18.992	18.992	71.176	71.176	71.176
2	Enriched Blebbisomes	3	13.868	13.868	27.558	27.558	27.558
3	Enriched Blebbisomes	3	8.771	8.771	38.543	38.543	38.543
4	Enriched Blebbisomes	3	8.391	8.391	31.705	31.705	31.705
5	Enriched Blebbisomes	3	8.783	8.783	26.941	26.941	26.941
6	Enriched Blebbisomes	3	9.303	9.303	43.582	43.582	43.582
7	Enriched Blebbisomes	3	10.79	10.79	34.733	34.733	34.733
8	Enriched Blebbisomes	3	16.386	16.386	101.586	101.586	101.586
9	Enriched Blebbisomes	3	9.94	9.94	28.553	28.553	28.553
10	Enriched Blebbisomes	3	9.296	9.296	26.044	26.044	26.044
11	Enriched Blebbisomes	3	8.99	8.99	32.737	32.737	32.737
12	Enriched Blebbisomes	3	9.654	9.654	37.579	37.579	37.579
13	Enriched Blebbisomes	3	17.711	17.711	75.303	75.303	75.303
14	Enriched Blebbisomes	3	9.208	9.208	29.538	29.538	29.538
15	Enriched Blebbisomes	3	9.327	9.327	37.33	37.33	37.33
16	Enriched Blebbisomes	3	12.16	12.16	51.69	51.69	51.69
17	Enriched Blebbisomes	3	10.266	10.266	30.347	30.347	30.347
18	Enriched Blebbisomes	3	7.063	7.063	31	31	31
19	Enriched Blebbisomes	3	12.496	12.496	55.096	55.096	55.096
20	Enriched Blebbisomes	3	8.6	8.6	44.572	44.572	44.572
21	Enriched Blebbisomes	3	14.435	14.435	36.952	36.952	36.952
22	Enriched Blebbisomes	3	9.99	9.99	26.615	26.615	26.615
23	Enriched Blebbisomes	3	10.604	10.604	52.115	52.115	52.115
24	Enriched Blebbisomes	3	17.891	17.891	51.907	51.907	51.907
25	Enriched Blebbisomes	3	9.355	9.355	40.389	40.389	40.389
26	Enriched Blebbisomes	3	9.232	9.232	46.983	46.983	46.983
27	Enriched Blebbisomes	3	15.854	15.854	54.888	54.888	54.888
28	Enriched Blebbisomes	3	29.961
29	Enriched Blebbisomes	3	11.692	11.692	75.832	75.832	75.832
30	Enriched Blebbisomes	3	10.193	10.193	31.923	31.923	31.923
31	Enriched Blebbisomes	3	7.033	7.033	26.661	26.661	26.661
32	Enriched Blebbisomes	3	8.421	8.421	36.2	36.2	36.2
33	Enriched Blebbisomes	3	18.92	18.92	61.104	61.104	61.104
34	Enriched Blebbisomes	3	11.708	11.708	58.584	58.584	58.584
35	Enriched Blebbisomes	3	16.642	16.642	86.873	86.873	86.873
36	Enriched Blebbisomes	3	8.576	8.576	47.288	47.288	47.288
37	Enriched Blebbisomes	3	13.538	13.538	94.489	94.489	94.489
38	Enriched Blebbisomes	3	12.861	12.861	58.092	58.092	58.092
39	Enriched Blebbisomes	3	16.796	16.796	97.812	97.812	97.812
40	Enriched Blebbisomes	3	7.902	7.902	28.802	28.802	28.802
41	Enriched Blebbisomes	3	11.498	11.498	43.115	43.115	43.115
42	Enriched Blebbisomes	3	10.824	10.824	27.123	27.123	27.123
43	Enriched Blebbisomes	3	12.161	12.161	62.483	62.483	62.483
44	Enriched Blebbisomes	3	13.021	13.021	70.445	70.445	70.445
45	Enriched Blebbisomes	3	9.031	9.031	40.342	40.342	40.342
46	Enriched Blebbisomes	3	14.315	14.315	41.524	41.524	41.524
47	Enriched Blebbisomes	3	10.61	10.61	46.278	46.278	46.278
48	Enriched Blebbisomes	3	12.432	12.432	29.611	29.611	29.611
49	Enriched Blebbisomes	3	8.447	8.447	35.681	35.681	35.681
50	Enriched Blebbisomes	3	10.128	10.128	22.442	22.442	22.442
51	Enriched Blebbisomes	3	9.325	9.325	42.612	42.612	42.612
52	Enriched Blebbisomes	3	10.604	10.604	45.417	45.417	45.417
53	Enriched Blebbisomes	3	8.501	8.501	40.829	40.829	40.829
54	Enriched Blebbisomes	3	9.318	9.318	45.23	45.23	45.23
55	Enriched Blebbisomes	3	13.388	13.388	43.68	43.68	43.68
56	Enriched Blebbisomes	3	19.365	19.365	99.564	99.564	99.564
57	Enriched Blebbisomes	3	11.337	11.337	42.944	42.944	42.944
58	Enriched Blebbisomes	3	10.851	10.851	39.357	39.357	39.357
59	Enriched Blebbisomes	3	9.464	9.464	49.886	49.886	49.886
60	Enriched Blebbisomes	3	10.406	10.406	40.969	40.969	40.969
61	Enriched Blebbisomes	3	8.913	8.913	31.783	31.783	31.783
62	Enriched Blebbisomes	3	9.461	9.461	47.812	47.812	47.812
63	Enriched Blebbisomes	3	90.373
64	Enriched Blebbisomes	3	12.6	12.6	42.286	42.286	42.286
65	Enriched Blebbisomes	3	10.735	10.735	37.714	37.714	37.714
66	Enriched Blebbisomes	3	11.924	11.924	58.118	58.118	58.118

## Sheet: ExtendedDataFig3_BlebbisomeKDs
Treatment	N	# of Blebbisomes	# of Cells	Ratio
siCON	1	5	379	0.0131926
siCON	2	6	519	0.0115607
siCON	3	5	352	0.0142045
siCHMP2A	1	1	63	0.015873
siCHMP2A	2	2	187	0.0106952
siCHMP2A	3	5	456	0.0109649
siCHMP4B	1	3	327	0.00917431
siCHMP4B	2	2	402	0.00497512
siCHMP4B	3	6	451	0.0133038
siCHMP2A and siCHMP4B	1	1	99	0.010101
siCHMP2A and siCHMP4B	2	2	171	0.0116959
siCHMP2A and siCHMP4B	3	2	138	0.0144928
siNMIIB	1	2	430	0.00465116
siNMIIB	2	1	251	0.00398406
siNMIIB	3	1	400	0.0025

## Sheet: Fig 5 Exosome
	Cell Line	N	Exosomes	Presence	Feret Diameter	Adjusted Diameter	Adjusted Exosomes	Adjusted Exosome Presence	Area	Adjusted Area
53	B16	1	8	1	19.977	19.977	8	1	137.266	137.266
52	B16	1	0	0	7.358	7.358	0	0	30.081	30.081
50	B16	1	3	1	8.829	8.829	3	1	42.104	42.104
47	B16	1	1	1	11.293	11.293	1	1	51.816	51.816
46	B16	1	2	1	6.054	6.054	2	1	23.738	23.738
45	B16	1	7	1	12.93	12.93	7	1	99.856	99.856
44	B16	1	0	0	8.142	8.142	0	0	39.11	39.11
43	B16	1	1	1	7.284	7.284	1	1	28.245	28.245
41	B16	1	1	1	9.674	9.674	1	1	35.636	35.636
40	B16	1	0	0	8.9	8.9	0	0	42.761	42.761
39	B16	1	0	0	7.135	7.135	0	0	22.45	22.45
38	B16	1	7	1	20.31				272.121
37	B16	1	0	0	5.543	5.543	0	0	20.828	20.828
36	B16	1	0	0	20.842				266.754
35	B16	1	0	0	14.609	14.609	0	0	82.085	82.085
34	B16	1	1	1	10.988	10.988	1	1	75.242	75.242
31	B16	1	1	1	13.226	13.226	1	1	68.414	68.414
29	B16	1	2	1	15.616	15.616	2	1	68.669	68.669
28	B16	1	0	0	9.414	9.414	0	0	60.97	60.97
27	B16	1	0	0	15.616	15.616	0	0	73.791	73.791
26	B16	1	5	1	5.012	5.012	5	1	15.127	15.127
23	B16	1	0	0	10.206	10.206	0	0	61.993	61.993
22	B16	1	0	0	15.434	15.434	0	0	95.188	95.188
19	B16	1	0	0	11.285	11.285	0	0	27.29	27.29
17a	B16	1	3	1	7.523	7.523	3	1	32.167	32.167
17b	B16	1	0	0	12.406	12.406	0	0	90.128	90.128
16	B16	1	0	0	20.091				72.008
15	B16	1	0	0	12.916	12.916	0	0	52.171	52.171
11	B16	1	1	1	10.782	10.782	1	1	72.66	72.66
10	B16	1	0	0	6.543	6.543	0	0	27.781	27.781
8	B16	1	3	1	10.773	10.773	3	1	62.77	62.77
7	B16	1	0	0	8.919	8.919	0	0	52.051	52.051
2	B16	1	0	0	13.676	13.676	0	0	36.445	36.445
57	B16	2	2	1	24.691				57.976
56a	B16	2	2	1	8.399	8.399	2	1	40.972	40.972
56b	B16	2	1	1	5.606	5.606	1	1	19.247	19.247
55a	B16	2	6	1	28.74				151.338
55b	B16	2	4	1	7.533	7.533	4	1	27.447	27.447
53	B16	2	4	1	12.156	12.156	4	1	73.557	73.557
52	B16	2	1	1	10.821	10.821	1	1	62.52	62.52
51	B16	2	0	0	11.884	11.884	0	0	80.212	80.212
50	B16	2	0	0	9.164	9.164	0	0	45.437	45.437
43a	B16	2	5	1	8.552	8.552	5	1	41.582	41.582
43b	B16	2	1	1	14.346	14.346	1	1	44.342	44.342
40	B16	2	1	1	34.838				81.13
35	B16	2	1	1	14.368	14.368	1	1	66.666	66.666
34	B16	2	1	1	10.848	10.848	1	1	60.548	60.548
33	B16	2	1	1	14.555	14.555	1	1	71.794	71.794
31	B16	2	0	0	19.16	19.16	0	0	81.913	81.913
30	B16	2	2	1	17.118	17.118	2	1	95.808	95.808
28	B16	2	0	0	11.843	11.843	0	0	86.936	86.936
27	B16	2	0	0	20.326				23.697
25	B16	2	8	1	30.81				434.685
24a	B16	2	0	0	5.335	5.335	0	0	13.645	13.645
24b	B16	2	0	0	6.212	6.212	0	0	15.476	15.476
23	B16	2	0	0	5.585	5.585	0	0	15.893	15.893
22	B16	2	1	1	15.139	15.139	1	1	32.835	32.835
20	B16	2	1	1	14.646	14.646	1	1	83.827	83.827
17	B16	2	1	1	11.974	11.974	1	1	65.78	65.78
16	B16	2	0	0	7.48	7.48	0	0	37.524	37.524
15	B16	2	1	1	11.99	11.99	1	1	85.089	85.089
14	B16	2	0	0	19.579	19.579	0	0	86.362	86.362
12a	B16	2	3	1	24.278				125.133
12b	B16	2	4	1	20.561				200.369
11	B16	2	4	1	21.143				188.878
10	B16	2	3	1	34.441				203.812
9	B16	2	1	1	21.195				109.219
6	B16	2	4	1	19.086	19.086	4	1	171.749	171.749
5	B16	2	11	1	29.087				310.12
4	B16	2	3	1	13.823	13.823	3	1	49.219	49.219
3	B16	2	5	1	38.268				281.5
2	B16	2	3	1	36.46				244.513
1	B16	2	0	0	7.713	7.713	0	0	21.375	21.375
112	B16	3	3	1	11.85	11.85	3	1	66.543	66.543
111a	B16	3	0	1	13.16	13.16	0	1	53.75	53.75
111b	B16	3	0	0	16.249	16.249	0	0	109.534	109.534
109	B16	3	1	1	12.477	12.477	1	1	75.351	75.351
108	B16	3	3	1	12.669	12.669	3	1	74.3	74.3
107a	B16	3	4	1	15.584	15.584	4	1	106.368	106.368
107b	B16	3	1	1	12.171	12.171	1	1	89.557	89.557
106a	B16	3	4	1	8.525	8.525	4	1	48.482	48.482
106b	B16	3	2	1	14.971	14.971	2	1	109.826	109.826
104	B16	3	1	1	8.991	8.991	1	1	36.741	36.741
103a	B16	3	4	1	14.355	14.355	4	1	124.16	124.16
103b	B16	3	0	0	13.003	13.003	0	0	82.22	82.22
101	B16	3	7	1	10.188	10.188	7	1	47.687	47.687
100	B16	3	1	1	20.981				166.777
99	B16	3	1	1	22.459				164.464
98	B16	3	0	0	19.341	19.341	0	0	156.228	156.228
97	B16	3	0	0	12.014	12.014	0	0	53.26	53.26
96	B16	3	5	1	16.171	16.171	5	1	133.272	133.272
95	B16	3	4	1	17.684	17.684	4	1	165.948	165.948
94a	B16	3	1	1	11.931	11.931	1	1	70.748	70.748
94b	B16	3	7	1	8.523	8.523	7	1	25.292	25.292
93	B16	3	1	1	13.641	13.641	1	1	69.44	69.44
91	B16	3	1	1	17.105	17.105	1	1	108.879	108.879
90	B16	3	0	0	11.664	11.664	0	0	53.715	53.715
89	B16	3	2	1	12.343	12.343	2	1	82.758	82.758
88	B16	3	0	0	21.274				196.707
87a	B16	3	0	0	20.611				131.987
87b	B16	3	0	0	19.129	19.129	0	0	110.889	110.889
86	B16	3	8	1	7.932	7.932	8	1	28.505	28.505
85	B16	3	1	1	20.031				151.906
84	B16	3	4	1	46.292				298.215
83	B16	3	1	1	21.597				147.104
82	B16	3	0	0	12.589	12.589	0	0	86.426	86.426
81	B16	3	9	1	16.174	16.174	9	1	114.802	114.802
80	B16	3	8	1	23.459				203.915
79	B16	3	6	1	16.142	16.142	6	1	114.008	114.008
78	B16	3	1	1	11.845	11.845	1	1	83.447	83.447
75	B16	3	3	1	17.083	17.083	3	1	101.987	101.987
74	B16	3	0	0	19.276	19.276	0	0	85.118	85.118
73	B16	3	3	1	14.55	14.55	3	1	64.37	64.37
71	B16	3	0	0	13.922	13.922	0	0	66.695	66.695
69	B16	3	2	1	14.39	14.39	2	1	51.472	51.472
68a	B16	3	4	1	25.958				159.301
68b	B16	3	6	1	22.368				152.431
67	B16	3	0	0	21.077				126.111
66	B16	3	1	1	14.902	14.902	1	1	54.849	54.849
65	B16	3	2	1	18.76	18.76	2	1	111.496	111.496
64	B16	3	2	1	40.736				182.981
63	B16	3	0	0	12.724	12.724	0	0	58.365	58.365
62	B16	3	0	0	11.955	11.955	0	0	70.631	70.631
61	B16	3	6	1	23.529				95.807
60	B16	3	0	0	26.446				306.381
59	B16	3	0	0	10.229	10.229	0	0	52.687	52.687
58	B16	3	0	0	17.349	17.349	0	0	152.443	152.443
56	B16	3	0	0	8.5	8.5	0	0	41.356	41.356
55	B16	3	0	0	9.305	9.305	0	0	37.091	37.091
54	B16	3	0	0	8.442	8.442	0	0	34.72	34.72
53	B16	3	9	1	29.69				165.083
52	B16	3	0	0	15.072	15.072	0	0	108.179	108.179
51	B16	3	0	0	12.924	12.924	0	0	78.891	78.891
47	B16	3	5	1	21.054				82.84
46	B16	3	1	1	7.711	7.711	1	1	27.769	27.769
45	B16	3	2	1	22.853				149.522
43	B16	3	1	1	19.654	19.654	1	1	63.751	63.751
42	B16	3	0	0	16.122	16.122	0	0	124.452	124.452
41	B16	3	0	0	15.218	15.218	0	0	97.407	97.407
40	B16	3	0	0	7.802	7.802	0	0	25.783	25.783
39	B16	3	0	0	8.963	8.963	0	0	45.152	45.152
37	B16	3	1	1	17.63	17.63	1	1	90.865	90.865
36	B16	3	1	1	8.005	8.005	1	1	28.108	28.108
35	B16	3	0	0	14.151	14.151	0	0	103.33	103.33
34	B16	3	1	1	7.167	7.167	1	1	21.858	21.858
33	B16	3	0	0	17.282	17.282	0	0	121.8	121.8
32	B16	3	1	1	8.045	8.045	1	1	31.916	31.916
31	B16	3	0	0	29.17				144.125
30	B16	3	0	0	28.998				151.38
29	B16	3	0	0	12.106	12.106	0	0	79.79	79.79
28	B16	3	0	0	10.887	10.887	0	0	64.008	64.008
27	B16	3	0	0	9.821	9.821	0	0	34.171	34.171
26	B16	3	0	0	16.483	16.483	0	0	100.9	100.9
25	B16	3	11	1	25.675				326.44
24	B16	3	3	1	17.596	17.596	3	1	72.08	72.08
23	B16	3	0	0	23.058				86.111
22	B16	3	0	0	14.992	14.992	0	0	113.529	113.529
21	B16	3	0	0	14.236	14.236	0	0	94.463	94.463
20	B16	3	0	0	9.507	9.507	0	0	42.208	42.208
19	B16	3	0	0	18.017	18.017	0	0	120.2	120.2
17	B16	3	0	0	14.268	14.268	0	0	58.26	58.26
16	B16	3	5	1	25.836				59.662
15	B16	3	1	1	20.026				130.901
13	B16	3	0	0	14.03	14.03	0	0	91.403	91.403
4	B16	3	0	0	8.829	8.829	0	0	31.647	31.647
3	B16	3	0	0	22.324				243.764
92	DKO	1	1	1	3.975	3.975	1	1	8.826	8.826
91	DKO	1	2	1	5.088	5.088	2	1	15.925	15.925
90	DKO	1	2	1	13.39	13.39	2	1	39.845	39.845
89	DKO	1	2	1	16.313	16.313	2	1	18.079	18.079
88a	DKO	1	3	1	5.595	5.595	3	1	14.751	14.751
88b	DKO	1	3	1	7.893	7.893	3	1	26.936	26.936
87	DKO	1	2	1	8.152	8.152	2	1	27.316	27.316
86	DKO	1	3	1	7.059	7.059	3	1	29.231	29.231
85	DKO	1	1	1	9.238	9.238	1	1	52.51	52.51
84a	DKO	1	0	0	12.784	12.784	0	0	43.58	43.58
84b	DKO	1	2	1	13.759	13.759	2	1	84.145	84.145
82	DKO	1	0	0	8.065	8.065	0	0	32.126	32.126
80	DKO	1	2	1	7.602	7.602	2	1	32.22	32.22
79	DKO	1	0	0	13.349	13.349	0	0	45.103	45.103
78	DKO	1	5	1	9.529	9.529	5	1	31.296	31.296
77	DKO	1	4	1	9.599	9.599	4	1	30.514	30.514
76	DKO	1	2	1	9.504	9.504	2	1	44.962	44.962
75	DKO	1	2	1	6.33	6.33	2	1	18.423	18.423
73	DKO	1	0	0	11.531	11.531	0	0	47.628	47.628
71	DKO	1	0	0	9.95	9.95	0	0	42.798	42.798
70	DKO	1	1	1	10.903	10.903	1	1	29.476	29.476
69	DKO	1	0	0	13.702	13.702	0	0	44.289	44.289
68	DKO	1	0	0	10.709	10.709	0	0	35.26	35.26
67	DKO	1	0	0	4.44	4.44	0	0	12.018	12.018
66	DKO	1	2	1	7.448	7.448	2	1	36.773	36.773
64	DKO	1	5	1	10.219	10.219	5	1	48.796	48.796
62	DKO	1	0	0	6.687	6.687	0	0	18.668	18.668
61	DKO	1	1	1	8.986	8.986	1	1	44.482	44.482
60	DKO	1	0	0	6.128	6.128	0	0	25.042	25.042
59	DKO	1	0	0	7.244	7.244	0	0	31.296	31.296
58	DKO	1	0	0	5.002	5.002	0	0	14.094	14.094
57	DKO	1	0	0	4.047	4.047	0	0	9.498	9.498
56	DKO	1	0	0	8.618	8.618	0	0	28.746	28.746
56b	DKO	1	0	0	12.836	12.836	0	0	64.439	64.439
53	DKO	1	4	1	9.159	9.159	4	1	42.38	42.38
51	DKO	1	4	1	8.334	8.334	4	1	28.057	28.057
50	DKO	1	3	1	7.313	7.313	3	1	27.29	27.29
49	DKO	1	5	1	10.871	10.871	5	1	50.997	50.997
46	DKO	1	1	1	6.282	6.282	1	1	22.784	22.784
45	DKO	1	2	1	8.012	8.012	2	1	34.812	34.812
44	DKO	1	2	1	5.653	5.653	2	1	15.664	15.664
43	DKO	1	1	1	6.724	6.724	1	1	29.398	29.398
40	DKO	1	0	0	7.862	7.862	0	0	25.152	25.152
39	DKO	1	1	1	6.718	6.718	1	1	22.392	22.392
37	DKO	1	1	1	5.562	5.562	1	1	18.84	18.84
36	DKO	1	0	0	8.046	8.046	0	0	31.943	31.943
35	DKO	1	1	1	7.228	7.228	1	1	18.84	18.84
34	DKO	1	0	0	5.109	5.109	0	0	17.766	17.766
33	DKO	1	0	0	3.597	3.597	0	0	5.884	5.884
32	DKO	1	0	0	9.659	9.659	0	0	35.735	35.735
31	DKO	1	4	1	5.949	5.949	4	1	17.333	17.333
29	DKO	1	4	1	9.08	9.08	4	1	41.045	41.045
27	DKO	1	2	1	3.662	3.662	2	1	8.408	8.408
24	DKO	1	4	1	4.89	4.89	4	1	13.828	13.828
23	DKO	1	0	0	6.607	6.607	0	0	25.919	25.919
23b	DKO	1	0	0	6.178	6.178	0	0	20.551	20.551
22	DKO	1	0	0	5.687	5.687	0	0	15.737	15.737
21	DKO	1	0	0	5.969	5.969	0	0	14.902	14.902
19	DKO	1	1	1	11.289	11.289	1	1	25.126	25.126
18	DKO	1	1	1	5.512	5.512	1	1	15.074	15.074
17	DKO	1	0	0	5.762	5.762	0	0	19.878	19.878
10	DKO	1	0	0	9.105	9.105	0	0	32.663	32.663
133	DKO	2	5	1	8.659	8.659	5	1	35.141	35.141
132	DKO	2	3	1	8.798	8.798	3	1	41.29	41.29
131	DKO	2	10	1	16.812	16.812	10	1	81.454	81.454
130	DKO	2	14	1	14.962	14.962	14	1	125.196	125.196
129	DKO	2	5	1	11.27	11.27	5	1	60.991	60.991
128	DKO	2	1	1	18.431	18.431	1	1	64.283	64.283
127	DKO	2	0	0	15.067	15.067	0	0	54.294	54.294
126	DKO	2	1	1	8.592	8.592	1	1	33.414	33.414
125	DKO	2	2	1	9.218	9.218	2	1	56.26	56.26
121	DKO	2	5	1	13.315	13.315	5	1	77.031	77.031
120	DKO	2	0	0	7.717	7.717	0	0	33.07	33.07
119	DKO	2	2	1	9.496	9.496	2	1	43.413	43.413
118	DKO	2	2	1	9.38	9.38	2	1	27.337	27.337
118b	DKO	2	0	0	6.29	6.29	0	0	20.17	20.17
111	DKO	2	4	1	12.034	12.034	4	1	68.482	68.482
110	DKO	2	1	1	7.867	7.867	1	1	33.925	33.925
109	DKO	2	5	1	8.276	8.276	5	1	38.959	38.959
108	DKO	2	0	0	7.749	7.749	0	0	34.927	34.927
108b	DKO	2	1	1	9.284	9.284	1	1	33.889	33.889
107	DKO	2	0	0	7.43	7.43	0	0	27.895	27.895
106	DKO	2	1	1	8.634	8.634	1	1	37.18	37.18
104	DKO	2	2	1	11.606	11.606	2	1	70.104	70.104
103	DKO	2	0	0	8.054	8.054	0	0	31.437	31.437
101	DKO	2	2	1	8.399	8.399	2	1	34.598	34.598
100	DKO	2	1	1	9.464	9.464	1	1	45.009	45.009
98	DKO	2	2	1	6.532	6.532	2	1	26.795	26.795
97	DKO	2	0	0	7.057	7.057	0	0	30.034	30.034
96	DKO	2	1	1	9.137	9.137	1	1	19.581	19.581
95	DKO	2	4	1	14.406	14.406	4	1	79.43	79.43
93	DKO	2	2	1	5.588	5.588	2	1	17.291	17.291
92	DKO	2	1	1	8.774	8.774	1	1	42.057	42.057
90	DKO	2	0	0	5.475	5.475	0	0	14.548	14.548
89	DKO	2	0	0	10.917	10.917	0	0	62.66	62.66
85	DKO	2	1	1	6.183	6.183	1	1	25.188	25.188
83	DKO	2	1	1	8.398	8.398	1	1	36.111	36.111
82	DKO	2	2	1	9.074	9.074	2	1	46.037	46.037
79	DKO	2	1	1	5.343	5.343	1	1	15.737	15.737
77	DKO	2	0	0	6.526	6.526	0	0	15.419	15.419
76	DKO	2	4	1	6.952	6.952	4	1	30.243	30.243
75	DKO	2	5	1	10.502	10.502	5	1	57.142	57.142
73	DKO	2	3	1	6.667	6.667	3	1	23.222	23.222
71	DKO	2	4	1	9.25	9.25	4	1	35.433	35.433
69	DKO	2	1	1	6.702	6.702	1	1	27.348	27.348
67	DKO	2	2	1	8.261	8.261	2	1	43.095	43.095
66	DKO	2	4	1	9.513	9.513	4	1	33.388	33.388
64	DKO	2	4	1	10.22	10.22	4	1	49.683	49.683
63	DKO	2	3	1	7.788	7.788	3	1	32.277	32.277
62	DKO	2	4	1	8.279	8.279	4	1	38.359	38.359
61	DKO	2	0	0	8.44	8.44	0	0	27.895	27.895
60	DKO	2	0	0	5.123	5.123	0	0	14.078	14.078
59	DKO	2	3	1	7.531	7.531	3	1	24.578	24.578
58	DKO	2	3	1	8.208	8.208	3	1	38.411	38.411
57	DKO	2	0	0	8.012	8.012	0	0	42.083	42.083
57b	DKO	2	0	0	8.204	8.204	0	0	30.66	30.66
54	DKO	2	0	0	7.954	7.954	0	0	37.947	37.947
53	DKO	2	1	1	4.241	4.241	1	1	11.59	11.59
52	DKO	2	1	1	10.311	10.311	1	1	33.451	33.451
51	DKO	2	4	1	8.279	8.279	4	1	30.889	30.889
44	DKO	2	2	1	5.641	5.641	2	1	17.724	17.724
38	DKO	2	1	1	5.789	5.789	1	1	17.98	17.98
36	DKO	2	2	1	6.734	6.734	2	1	23.796	23.796
35	DKO	2	0	0	7.025	7.025	0	0	22.08	22.08
33	DKO	2	0	0	7.537	7.537	0	0	24.129	24.129
31	DKO	2	9	1	22.561				81.673
30	DKO	2	3	1	9.562	9.562	3	1	40.211	40.211
28	DKO	2	1	1	7.177	7.177	1	1	19.691	19.691
23	DKO	2	4	1	7.657	7.657	4	1	31.124	31.124
22	DKO	2	0	0	7.036	7.036	0	0	18.141	18.141
21	DKO	2	2	1	7.628	7.628	2	1	24.067	24.067
15	DKO	2	2	1	12.192	12.192	2	1	68.169	68.169
12	DKO	2	1	1	4.713	4.713	1	1	12.013	12.013
11	DKO	2	0	0	10.319	10.319	0	0	60.397	60.397
10	DKO	2	2	1	7.721	7.721	2	1	28.255	28.255
89	DKO	3	0	0	6.951	6.951	0	0	24.901	24.901
87	DKO	3	2	1	6.835	6.835	2	1	17.755	17.755
86	DKO	3	2	1	4.486	4.486	2	1	13.697	13.697
85	DKO	3	1	1	7.035	7.035	1	1	16.556	16.556
84	DKO	3	0	0	6.087	6.087	0	0	18.032	18.032
83	DKO	3	0	0	6.204	6.204	0	0	21.412	21.412
82	DKO	3	0	0	20.546				62.885
80	DKO	3	0	0	7.92	7.92	0	0	16.457	16.457
79	DKO	3	3	1	24.922				75.127
78	DKO	3	2	1	8.294	8.294	2	1	35.067	35.067
77	DKO	3	5	1	9.91	9.91	5	1	54.529	54.529
74	DKO	3	1	1	5.562	5.562	1	1	16.874	16.874
71	DKO	3	1	1	10.257	10.257	1	1	40.242	40.242
70	DKO	3	8	1	28.496				188.753
65	DKO	3	2	1	8.838	8.838	2	1	41.64	41.64
64	DKO	3	0	0	11.134	11.134	0	0	46.804	46.804
63	DKO	3	0	0	6.468	6.468	0	0	20.416	20.416
62	DKO	3	2	1	7.079	7.079	2	1	27.655	27.655
61	DKO	3	0	0	5.153	5.153	0	0	16.676	16.676
60	DKO	3	3	1	6.435	6.435	3	1	26.79	26.79
59	DKO	3	2	1	9.878	9.878	2	1	50.497	50.497
58	DKO	3	2	1	6.033	6.033	2	1	18.355	18.355
57	DKO	3	1	1	11.688	11.688	1	1	18.287	18.287
56	DKO	3	3	1	7.022	7.022	3	1	25.256	25.256
55	DKO	3	4	1	9.691	9.691	4	1	53.772	53.772
54	DKO	3	0	0	6.81	6.81	0	0	25.027	25.027
51	DKO	3	1	1	10.293	10.293	1	1	38.552	38.552
48	DKO	3	0	0	7.073	7.073	0	0	24.74	24.74
47	DKO	3	0	0	6.944	6.944	0	0	23.707	23.707
47b	DKO	3	3	1	12.379	12.379	3	1	38.5	38.5
46	DKO	3	3	1	11.767	11.767	3	1	61.257	61.257
44	DKO	3	1	1	9.069	9.069	1	1	43.205	43.205
43	DKO	3	1	1	6.835	6.835	1	1	21.772	21.772
41	DKO	3	0	0	5.079	5.079	0	0	16.937	16.937
39	DKO	3	2	1	8.874	8.874	2	1	38.87	38.87
37	DKO	3	0	0	14.563	14.563	0	0	49.568	49.568
36	DKO	3	4	1	14.1	14.1	4	1	100.477	100.477
35	DKO	3	4	1	15.157	15.157	4	1	85.277	85.277
32	DKO	3	2	1	5.705	5.705	2	1	18.684	18.684
31	DKO	3	0	0	7.068	7.068	0	0	25.36	25.36
30	DKO	3	2	1	9.918	9.918	2	1	48.561	48.561
27	DKO	3	0	0	6.25	6.25	0	0	22.158	22.158
26	DKO	3	0	0	7.328	7.328	0	0	37.498	37.498
25	DKO	3	2	1	19.508	19.508	2	1	129.854	129.854
24	DKO	3	1	1	9.95	9.95	1	1	56.709	56.709
23	DKO	3	1	1	5.442	5.442	1	1	12.878	12.878
15	DKO	3	0	0	17.379	17.379	0	0	51.467	51.467
14	DKO	3	2	1	8.896	8.896	2	1	35.589	35.589
23	MDA	1	2	1	8.595	8.595	2	1	44.389	44.389
45	MDA	1	5	1	12.189	12.189	5	1	56.964	56.964
44	MDA	1	3	1	26.147				221.239
43	MDA	1	3	1	9.603	9.603	3	1	44.842	44.842
42	MDA	1	3	1	8.519	8.519	3	1	42.167	42.167
41	MDA	1	2	1	7.692	7.692	2	1	34.17	34.17
38	MDA	1	2	1	13.394	13.394	2	1	50.178	50.178
37	MDA	1	0	0	12.113	12.113	0	0	31.771	31.771
36	MDA	1	2	1	11.414	11.414	2	1	74.704	74.704
35	MDA	1	0	0	9.673	9.673	0	0	44.811	44.811
34	MDA	1	1	1	8.888	8.888	1	1	45.082	45.082
33	MDA	1	2	1	14.836	14.836	2	1	56.667	56.667
32	MDA	1	1	1	6.952	6.952	1	1	27.243	27.243
31	MDA	1	0	0	10.15	10.15	0	0	54.826	54.826
29	MDA	1	1	1	10.655	10.655	1	1	47.195	47.195
28	MDA	1	3	1	15.819	15.819	3	1	40.388	40.388
27	MDA	1	0	0	8.565	8.565	0	0	47.821	47.821
25	MDA	1	6	1	8.611	8.611	6	1	29.872	29.872
24	MDA	1	8	1	15.608	15.608	8	1	95.584	95.584
22	MDA	1	3	1	11.484	11.484	3	1	74.798	74.798
21	MDA	1	6	1	12.264	12.264	6	1	62.248	62.248
20	MDA	1	0	0	8.273	8.273	0	0	33.346	33.346
19	MDA	1	2	1	7.859	7.859	2	1	34.796	34.796
18	MDA	1	0	0	8.674	8.674	0	0	39.094	39.094
17	MDA	1	4	1	11.135	11.135	4	1	67.287	67.287
16	MDA	1	3	1	16.855	16.855	3	1	85.59	85.59
15	MDA	1	1	1	8.193	8.193	1	1	38.291	38.291
14	MDA	1	2	1	7.059	7.059	2	1	31.395	31.395
13	MDA	1	3	1	14.416	14.416	3	1	92.934	92.934
12	MDA	1	0	0	7.13	7.13	0	0	34.395	34.395
11	MDA	1	2	1	9.926	9.926	2	1	50.966	50.966
9	MDA	1	1	1	16.768	16.768	1	1	89.695	89.695
8	MDA	1	1	1	11.062	11.062	1	1	38.526	38.526
7	MDA	1	0	0	10.735	10.735	0	0	42.391	42.391
6	MDA	1	2	1	8.797	8.797	2	1	31.661	31.661
4	MDA	1	0	0	5.879	5.879	0	0	21.396	21.396
3	MDA	1	1	1	7.949	7.949	1	1	24.719	24.719
2	MDA	1	3	1	10.986	10.986	3	1	72.946	72.946
1	MDA	1	0	0	21.862				112.75
1	MDA	2	1	1	20.519				60.9
2	MDA	2	1	1	8.334	8.334	1	1	25.456	25.456
4.1	MDA	2	1	1	5.537	5.537	1	1	11.636	11.636
4.2	MDA	2	1	1	10.591	10.591	1	1	25.117	25.117
5	MDA	2	3	1	10.002	10.002	3	1	40.97	40.97
6	MDA	2	13	1	13.85	13.85	13	1	61.543	61.543
7	MDA	2	3	1	9.249	9.249	3	1	40.982	40.982
8	MDA	2	3	1	7.653	7.653	3	1	26.566	26.566
9.1	MDA	2	1	1	7.423	7.423	1	1	31.484	31.484
9.2	MDA	2	2	1	9.239	9.239	2	1	36.379	36.379
9.3	MDA	2	3	1	6.593	6.593	3	1	22.746	22.746
10	MDA	2	5	1	16.384	16.384	5	1	41.134	41.134
13	MDA	2	10	1	11.571	11.571	10	1	56.157	56.157
14	MDA	2	0	0	5.556	5.556	0	0	16.297	16.297
15	MDA	2	1	1	10.891	10.891	1	1	45	45
16	MDA	2	1	1	12.485	12.485	1	1	54.078	54.078
17	MDA	2	1	1	7.769	7.769	1	1	39.685	39.685
18	MDA	2	1	1	12.059	12.059	1	1	47.792	47.792
19	MDA	2	11	1	11.747	11.747	11	1	74.767	74.767
19.1	MDA	2	8	1	12.088	12.088	8	1	72.886	72.886
19.2	MDA	2	0	0	9.627	9.627	0	0	42.162	42.162
20	MDA	2	1	1	9.944	9.944	1	1	45.269	45.269
21	MDA	2	4	1	8.616	8.616	4	1	46.122	46.122
23	MDA	2	6	1	10.356	10.356	6	1	54.019	54.019
24	MDA	2	6	1	12.966	12.966	6	1	49.124	49.124
25	MDA	2	7	1	13.425	13.425	7	1	106.309	106.309
26.1	MDA	2	6	1	6.116	6.116	6	1	13.809	13.809
26.2	MDA	2	4	1	8.232	8.232	4	1	42.045	42.045
27	MDA	2	3	1	8.799	8.799	3	1	30.281	30.281
28	MDA	2	3	1	5.367	5.367	3	1	14.883	14.883
29	MDA	2	7	1	9.468	9.468	7	1	52.302	52.302
30	MDA	2	6	1	10.43	10.43	6	1	59.592	59.592
31	MDA	2	3	1	7.761	7.761	3	1	34.743	34.743
32	MDA	2	9	1	9.705	9.705	9	1	43.166	43.166
34	MDA	2	0	0	10.229	10.229	0	0	24.229	24.229
36	MDA	2	7	1	12.556	12.556	7	1	87.816	87.816
37	MDA	2	5	1	8.467	8.467	5	1	31.11	31.11
38	MDA	2	7	1	13.47	13.47	7	1	86.368	86.368
39	MDA	2	5	1	7.557	7.557	5	1	30.947	30.947
40	MDA	2	2	1	9.564	9.564	2	1	22.675	22.675
41	MDA	2	1	1	7.159	7.159	1	1	22.512	22.512
42	MDA	2	5	1	11.704	11.704	5	1	56.706	56.706
43	MDA	2	10	1	14.211	14.211	10	1	91.59	91.59
44	MDA	2	1	1	4.949	4.949	1	1	13.201	13.201
45	MDA	2	6	1	7.631	7.631	6	1	26.005	26.005
48	MDA	2	8	1	11.539	11.539	8	1	57.734	57.734
49	MDA	2	2	1	7.397	7.397	2	1	28.003	28.003
50	MDA	2	5	1	11.647	11.647	5	1	51.846	51.846
51	MDA	2	1	1	9.098	9.098	1	1	30.783	30.783
53	MDA	2	1	1	11.601	11.601	1	1	61.356	61.356
54	MDA	2	0	0	7.354	7.354	0	0	17.056	17.056
55	MDA	2	2	1	12.316	12.316	2	1	59.685	59.685
56	MDA	2	3	1	10.873	10.873	3	1	26.25	26.25
57	MDA	2	3	1	14.717	14.717	3	1	82.886	82.886
58	MDA	2	2	1	11.714	11.714	2	1	77.29	77.29
59	MDA	2	2	1	10.899	10.899	2	1	65.947	65.947
62	MDA	2	3	1	6.132	6.132	3	1	19.731	19.731
63	MDA	2	5	1	9.427	9.427	5	1	39.007	39.007
64	MDA	2	9	1	14.953	14.953	9	1	84.008	84.008
65	MDA	2	5	1	12.009	12.009	5	1	59.814	59.814
67	MDA	2	2	1	7.855	7.855	2	1	30.234	30.234
68	MDA	2	0	0	2.9	2.9	0	0	4.393	4.393
70	MDA	2	4	1	5.571	5.571	4	1	17.932	17.932
71	MDA	2	1	1	10.731	10.731	1	1	67.945	67.945
72	MDA	2	6	1	10.571	10.571	6	1	29.393	29.393
73	MDA	2	4	1	9.534	9.534	4	1	42.138	42.138
74	MDA	2	4	1	9.859	9.859	4	1	41.087	41.087
75	MDA	2	8	1	10.673	10.673	8	1	49.603	49.603
76	MDA	2	0	0	4.418	4.418	0	0	9.381	9.381
77	MDA	2	4	1	10.416	10.416	4	1	36.869	36.869
78	MDA	2	2	1	8.251	8.251	2	1	33.61	33.61
79	MDA	2	4	1	7.158	7.158	4	1	25.538	25.538
80	MDA	2	3	1	6.36	6.36	3	1	26.355	26.355
81	MDA	2	4	1	11.645	11.645	4	1	27.197	27.197
82	MDA	2	4	1	7.353	7.353	4	1	27.185	27.185
83	MDA	2	2	1	6.043	6.043	2	1	13.75	13.75
84	MDA	2	5	1	9.474	9.474	5	1	45.176	45.176
85	MDA	2	4	1	13.16	13.16	4	1	75.561	75.561
86	MDA	2	4	1	5.688	5.688	4	1	18.622	18.622
87	MDA	2	4	1	5.404	5.404	4	1	17.021	17.021
88	MDA	2	5	1	9.306	9.306	5	1	33.47	33.47
89	MDA	2	4	1	8.6	8.6	4	1	37.08	37.08
90	MDA	2	1	1	6.342	6.342	1	1	21.998	21.998
91	MDA	2	5	1	8.073	8.073	5	1	43.517	43.517
92	MDA	2	2	1	10.386	10.386	2	1	49.557	49.557
93	MDA	2	1	1	8.46	8.46	1	1	32.278	32.278
94	MDA	2	9	1	10.787	10.787	9	1	59.066	59.066
95	MDA	2	1	1	10.802	10.802	1	1	65.106	65.106
96	MDA	2	4	1	12.169	12.169	4	1	61.414	61.414
97	MDA	2	2	1	15.055	15.055	2	1	68.716	68.716
100.1	MDA	2	0	0	10.503	10.503	0	0	33.598	33.598
100.2	MDA	2	10	1	3.473	3.473	10	1	6.589	6.589
101	MDA	2	4	1	7.341	7.341	4	1	30.666	30.666
102	MDA	2	4	1	6.874	6.874	4	1	29.615	29.615
103.1	MDA	2	1	1	3.732	3.732	1	1	7.138	7.138
103.2	MDA	2	2	1	5.306	5.306	2	1	11.554	11.554
103.3	MDA	2	1	1	4.315	4.315	1	1	9.159	9.159
104	MDA	2	12	1	15.173	15.173	12	1	73.622	73.622
105	MDA	2	1	1	6.432	6.432	1	1	20.503	20.503
107	MDA	2	5	1	6.471	6.471	5	1	17.091	17.091
108	MDA	2	4	1	10.09	10.09	4	1	63.891	63.891
109	MDA	2	2	1	9.457	9.457	2	1	35.795	35.795
110	MDA	2	4	1	9.09	9.09	4	1	25.059	25.059
111	MDA	2	3	1	5.484	5.484	3	1	12.009	12.009
112	MDA	2	8	1	5.423	5.423	8	1	20.257	20.257
113	MDA	2	1	1	11.549	11.549	1	1	28.598	28.598
114	MDA	2	1	1	10.953	10.953	1	1	29.498	29.498
115	MDA	2	12	1	8.478	8.478	12	1	32.676	32.676
116	MDA	2	5	1	8.433	8.433	5	1	22.699	22.699
118	MDA	2	3	1	7.612	7.612	3	1	32.36	32.36
119	MDA	2	1	1	5.677	5.677	1	1	17.5	17.5
120	MDA	2	1	1	5.988	5.988	1	1	18.131	18.131
121	MDA	2	13	1	8.193	8.193	13	1	40.024	40.024
122	MDA	2	9	1	10.186	10.186	9	1	47.711	47.711
123	MDA	2	2	1	12.375	12.375	2	1	84.966	84.966
124	MDA	2	16	1	14.667	14.667	16	1	63.33	63.33
125	MDA	2	3	1	9.635	9.635	3	1	44.545	44.545
128	MDA	2	5	1	10.701	10.701	5	1	43.353	43.353
129	MDA	2	3	1	9.961	9.961	3	1	37.594	37.594
130	MDA	2	9	1	12.896	12.896	9	1	50.351	50.351
132	MDA	2	5	1	8.362	8.362	5	1	29.545	29.545
133	MDA	2	3	1	7.32	7.32	3	1	31.262	31.262
134	MDA	2	11	1	11.132	11.132	11	1	57.173	57.173
135	MDA	2	4	1	7.71	7.71	4	1	27.932	27.932
137	MDA	2	0	0	5.115	5.115	0	0	19.101	19.101
138	MDA	2	15	1	8.173	8.173	15	1	39.054	39.054
139	MDA	2	2	1	9.298	9.298	2	1	37.337	37.337
140	MDA	2	1	1	11.242	11.242	1	1	55.304	55.304
141	MDA	2	2	1	7.152	7.152	2	1	25.117	25.117
142	MDA	2	4	1	16.183	16.183	4	1	104.312	104.312
143	MDA	2	3	1	9.057	9.057	3	1	38.961	38.961
144	MDA	2	9	1	13.431	13.431	9	1	71.8	71.8
145	MDA	2	2	1	11.454	11.454	2	1	60.258	60.258
146	MDA	2	3	1	10.817	10.817	3	1	38.528	38.528
147	MDA	2	8	1	7.638	7.638	8	1	35.783	35.783
148	MDA	2	8	1	7.376	7.376	8	1	27.594	27.594
67	MDA	3	2	1	10.67	10.67	2	1	57.352	57.352
66	MDA	3	1	1	11.79	11.79	1	1	38.981	38.981
65	MDA	3	1	1	16.102	16.102	1	1	125.073	125.073
63	MDA	3	2	1	10.404	10.404	2	1	58.472	58.472
62	MDA	3	2	1	13.642	13.642	2	1	91.551	91.551
61	MDA	3	0	0	10.174	10.174	0	0	63.172	63.172
60	MDA	3	4	1	12.522	12.522	4	1	81.66	81.66
59	MDA	3	0	0	11.239	11.239	0	0	38.818	38.818
58	MDA	3	0	0	13.9	13.9	0	0	71.605	71.605
57	MDA	3	1	1	15.007	15.007	1	1	60.326	60.326
56	MDA	3	2	1	18.359	18.359	2	1	119.019	119.019
55	MDA	3	3	1	6.481	6.481	3	1	23.445	23.445
54	MDA	3	4	1	13.22	13.22	4	1	73.005	73.005
53a	MDA	3	2	1	14.297	14.297	2	1	92.052	92.052
53b	MDA	3	3	1	17.696	17.696	3	1	63.522	63.522
52	MDA	3	1	1	10.877	10.877	1	1	64.269	64.269
51	MDA	3	0	0	13.969	13.969	0	0	60.338	60.338
50	MDA	3	0	0	9.743	9.743	0	0	40.497	40.497
49	MDA	3	0	0	11.295	11.295	0	0	45.256	45.256
48	MDA	3	0	0	9.643	9.643	0	0	38.899	38.899
48b	MDA	3	1	1	9.876	9.876	1	1	42.177	42.177
47	MDA	3	1	1	12.271	12.271	1	1	76.737	76.737
46	MDA	3	0	0	10.317	10.317	0	0	32.636	32.636
45	MDA	3	2	1	12.002	12.002	2	1	54.249	54.249
45b	MDA	3	0	0	12.555	12.555	0	0	59.276	59.276
44	MDA	3	0	0	8.096	8.096	0	0	27.329	27.329
43	MDA	3	0	0	12.002	12.002	0	0	73.273	73.273
42	MDA	3	3	1	11.264	11.264	3	1	47.741	47.741
41a	MDA	3	1	1	15.032	15.032	1	1	97.838	97.838
41b	MDA	3	1	1	18.176	18.176	1	1	89.789	89.789
40	MDA	3	3	1	7.448	7.448	3	1	34.164	34.164
39	MDA	3	2	1	9.472	9.472	2	1	39.751	39.751
38	MDA	3	2	1	11.686	11.686	2	1	67.768	67.768
37	MDA	3	3	1	11.345	11.345	3	1	52.978	52.978
36	MDA	3	3	1	13.245	13.245	3	1	54.762	54.762
34	MDA	3	1	1	9.499	9.499	1	1	52.651	52.651
33	MDA	3	1	1	12.912	12.912	1	1	69.529	69.529
32	MDA	3	4	1	9.866	9.866	4	1	39.588	39.588
31	MDA	3	12	1	14.219	14.219	12	1	84.506	84.506
30	MDA	3	0	0	14.701	14.701	0	0	61.376	61.376
29	MDA	3	4	1	12.841	12.841	4	1	40.357	40.357
28	MDA	3	1	1	17.24	17.24	1	1	82.406	82.406
27	MDA	3	1	1	9.468	9.468	1	1	48.662	48.662
26	MDA	3	6	1	9.136	9.136	6	1	37.873	37.873
25	MDA	3	2	1	10.199	10.199	2	1	46.073	46.073
24	MDA	3	3	1	13.747	13.747	3	1	45.058	45.058
23	MDA	3	4	1	15.923	15.923	4	1	59.428	59.428
22	MDA	3	3	1	9.809	9.809	3	1	38.328	38.328
21	MDA	3	0	0	9.14	9.14	0	0	41.64	41.64
20	MDA	3	1	1	9.723	9.723	1	1	49.759	49.759
19	MDA	3	2	1	7.634	7.634	2	1	25.381	25.381
18	MDA	3	1	1	11.424	11.424	1	1	48.919	48.919
17	MDA	3	0	0	14.403	14.403	0	0	64.14	64.14
16	MDA	3	6	1	9.728	9.728	6	1	50.12	50.12
16b	MDA	3	0	0	10.718	10.718	0	0	59.871	59.871
16c	MDA	3	5	1	8.614	8.614	5	1	29.195	29.195
15	MDA	3	6	1	6.601	6.601	6	1	19.7	19.7
14	MDA	3	4	1	10.878	10.878	4	1	38.608	38.608
13	MDA	3	1	1	15.535	15.535	1	1	89.276	89.276
12	MDA	3	4	1	7.346	7.346	4	1	34.315	34.315
7	MDA	3	4	1	12.879	12.879	4	1	89.358	89.358
1	Enriched Blebbisomes	1	0	0	9.076	9.076	0	0	22.992	22.992
2	Enriched Blebbisomes	1	0	0	6.972	6.972	0	0	23.206	23.206
3	Enriched Blebbisomes	1	0	0	6.183	6.183	0	0	48.447	48.447
4	Enriched Blebbisomes	1	1	1	10.914	10.914	1	1	18.658	18.658
5	Enriched Blebbisomes	1	0	0	7.274	7.274	0	0	27.452	27.452
6	Enriched Blebbisomes	1	0	0	7.013	7.013	0	0	28.422	28.422
7	Enriched Blebbisomes	1	5	1	9.02	9.02	5	1	32.324	32.324
8	Enriched Blebbisomes	1	0	0	4.822	4.822	0	0	11.095	11.095
9	Enriched Blebbisomes	1	0	0	15.105	15.105	0	0	33.477	33.477
10	Enriched Blebbisomes	1	4	1	9.399	9.399	4	1	38.411	38.411
11	Enriched Blebbisomes	1	1	1	14.715	14.715	1	1	52.593	52.593
12	Enriched Blebbisomes	1	0	0	10.492	10.492	0	0	28	28
13	Enriched Blebbisomes	1	1	1	16.731	16.731	1	1	34.061	34.061
14	Enriched Blebbisomes	1	0	0	5.008	5.008	0	0	14.871	14.871
15	Enriched Blebbisomes	1	0	0	4.717	4.717	0	0	14.031	14.031
16	Enriched Blebbisomes	1	2	1	14.287	14.287	2	1	35.62	35.62
17	Enriched Blebbisomes	1	1	1	5.236	5.236	1	1	17.474	17.474
18	Enriched Blebbisomes	1	2	1	9.515	9.515	2	1	35.203	35.203
19	Enriched Blebbisomes	1	2	1	5.7	5.7	2	1	16.571	16.571
20	Enriched Blebbisomes	1	0	0	6.02	6.02	0	0	16.655	16.655
21	Enriched Blebbisomes	1	0	0	10.016	10.016	0	0	31.641	31.641
22	Enriched Blebbisomes	1	5	1	7.856	7.856	5	1	35.495	35.495
23	Enriched Blebbisomes	1	1	1	5.698	5.698	1	1	19.388	19.388
24	Enriched Blebbisomes	1	2	1	10.697	10.697	2	1	43.309	43.309
24	Enriched Blebbisomes	1	0	0	9.857	9.857	0	0	38.27	38.27
24	Enriched Blebbisomes	1	1	1	9.821	9.821	1	1	53.501	53.501
24	Enriched Blebbisomes	1	0	0	5.129	5.129	0	0	14.052	14.052
24	Enriched Blebbisomes	1	0	0	8.592	8.592	0	0	35.73	35.73
24	Enriched Blebbisomes	1	0	0	8.171	8.171	0	0	33.435	33.435
24	Enriched Blebbisomes	1	0	0	8.853	8.853	0	0	47.789	47.789
24	Enriched Blebbisomes	1	0	0	8.439	8.439	0	0	39.699	39.699
24	Enriched Blebbisomes	1	1	1	10.246	10.246	1	1	26.81	26.81
24	Enriched Blebbisomes	1	0	0	10.984	10.984	0	0	30.889	30.889
24	Enriched Blebbisomes	1	0	0	6.899	6.899	0	0	21.485	21.485
24	Enriched Blebbisomes	1	5	1	5.114	5.114	5	1	15.173	15.173
25	Enriched Blebbisomes	1	1	1	9.415	9.415	1	1	42.819	42.819
26	Enriched Blebbisomes	1	0	0	8.514	8.514	0	0	27.713	27.713
27	Enriched Blebbisomes	1	0	0	7.873	7.873	0	0	25.423	25.423
28	Enriched Blebbisomes	1	0	0	9.095	9.095	0	0	40.977	40.977
29	Enriched Blebbisomes	1	1	1	13.456	13.456	1	1	53.574	53.574
30	Enriched Blebbisomes	1	6	1	10.813	10.813	6	1	43.079	43.079
31	Enriched Blebbisomes	1	0	0	4.202	4.202	0	0	10.709	10.709
32	Enriched Blebbisomes	1	0	0	4.998	4.998	0	0	15.862	15.862
33	Enriched Blebbisomes	1	0	0	7.054	7.054	0	0	24.359	24.359
34	Enriched Blebbisomes	1	0	0	7.704	7.704	0	0	22.132	22.132
1	Enriched Blebbisomes	2	0	0	17.993	17.993	0	0	94.992	94.992
2	Enriched Blebbisomes	2	0	0	12.128	12.128	0	0	59.263	59.263
3	Enriched Blebbisomes	2	0	0	13.217	13.217	0	0	35.365	35.365
4	Enriched Blebbisomes	2	0	0	13.581	13.581	0	0	43.831	43.831
5	Enriched Blebbisomes	2	0	0	10.235	10.235	0	0	53.924	53.924
6	Enriched Blebbisomes	2	0	0	13.113	13.113	0	0	56.49	56.49
7	Enriched Blebbisomes	2	1	1	11.169	11.169	1	1	39.29	39.29
8	Enriched Blebbisomes	2	0	0	14.504	14.504	0	0	77.724	77.724
9	Enriched Blebbisomes	2	2	1	12.595	12.595	2	1	48.263	48.263
10	Enriched Blebbisomes	2	0	0	10.52	10.52	0	0	44.204	44.204
11	Enriched Blebbisomes	2	1	1	11.947	11.947	1	1	44.474	44.474
12	Enriched Blebbisomes	2	5	1	14.672	14.672	5	1	46.49	46.49
13	Enriched Blebbisomes	2	18	0	25.553
14	Enriched Blebbisomes	2	0	0	13.128	13.128	0	0	55.5	55.5
15	Enriched Blebbisomes	2	13	1	18.916	18.916	13	1	97.677	97.677
16	Enriched Blebbisomes	2	2	1	9.969	9.969	2	1	43.561	43.561
17	Enriched Blebbisomes	2	0	0	10.443	10.443	0	0	46.392	46.392
18	Enriched Blebbisomes	2	0	0	21.063
19	Enriched Blebbisomes	2	1	1	14.145	14.145	1	1	44.017	44.017
20	Enriched Blebbisomes	2	1	1	9.772	9.772	1	1	32.872	32.872
21	Enriched Blebbisomes	2	1	1	10.555	10.555	1	1	35.801	35.801
22	Enriched Blebbisomes	2	0	0	9.778	9.778	0	0	36.184	36.184
23	Enriched Blebbisomes	2	0	0	12.28	12.28	0	0	57.268	57.268
24	Enriched Blebbisomes	2	0	0	12.606	12.606	0	0	47.734	47.734
25	Enriched Blebbisomes	2	0	0	13.422	13.422	0	0	54.795	54.795
26	Enriched Blebbisomes	2	0	0	8.056	8.056	0	0	37.278	37.278
27	Enriched Blebbisomes	2	1	1	10.504	10.504	1	1	44.453	44.453
28	Enriched Blebbisomes	2	1	1	18.187	18.187	1	1	47.46	47.46
29	Enriched Blebbisomes	2	1	1	8.681	8.681	1	1	38.258	38.258
30	Enriched Blebbisomes	2	0	0	16.202	16.202	0	0	64.333	64.333
31	Enriched Blebbisomes	2	0	0	10.456	10.456	0	0	41.607	41.607
1	Enriched Blebbisomes	3	8	1	18.992	18.992	8	1	71.176	71.176
2	Enriched Blebbisomes	3	2	1	13.868	13.868	2	1	27.558	27.558
3	Enriched Blebbisomes	3	3	1	8.771	8.771	3	1	38.543	38.543
4	Enriched Blebbisomes	3	0	0	8.391	8.391	0	0	31.705	31.705
5	Enriched Blebbisomes	3	2	1	8.783	8.783	2	1	26.941	26.941
6	Enriched Blebbisomes	3	0	0	9.303	9.303	0	0	43.582	43.582
7	Enriched Blebbisomes	3	0	0	10.79	10.79	0	0	34.733	34.733
8	Enriched Blebbisomes	3	6	1	16.386	16.386	6	1	101.586	101.586
9	Enriched Blebbisomes	3	0	0	9.94	9.94	0	0	28.553	28.553
10	Enriched Blebbisomes	3	0	0	9.296	9.296	0	0	26.044	26.044
11	Enriched Blebbisomes	3	1	1	8.99	8.99	1	1	32.737	32.737
12	Enriched Blebbisomes	3	23	1	9.654	9.654	23	1	37.579	37.579
13	Enriched Blebbisomes	3	0	0	17.711	17.711	0	0	75.303	75.303
14	Enriched Blebbisomes	3	1	1	9.208	9.208	1	1	29.538	29.538
15	Enriched Blebbisomes	3	4	1	9.327	9.327	4	1	37.33	37.33
16	Enriched Blebbisomes	3	0	0	12.16	12.16	0	0	51.69	51.69
17	Enriched Blebbisomes	3	0	0	10.266	10.266	0	0	30.347	30.347
18	Enriched Blebbisomes	3	2	1	7.063	7.063	2	1	31	31
19	Enriched Blebbisomes	3	0	0	12.496	12.496	0	0	55.096	55.096
20	Enriched Blebbisomes	3	0	0	8.6	8.6	0	0	44.572	44.572
21	Enriched Blebbisomes	3	2	1	14.435	14.435	2	1	36.952	36.952
22	Enriched Blebbisomes	3	0	0	9.99	9.99	0	0	26.615	26.615
23	Enriched Blebbisomes	3	1	1	10.604	10.604	1	1	52.115	52.115
24	Enriched Blebbisomes	3	3	1	17.891	17.891	3	1	51.907	51.907
25	Enriched Blebbisomes	3	0	0	9.355	9.355	0	0	40.389	40.389
26	Enriched Blebbisomes	3	0	0	9.232	9.232	0	0	46.983	46.983
27	Enriched Blebbisomes	3	3	1	15.854	15.854	3	1	54.888	54.888
28	Enriched Blebbisomes	3	0	0	29.961
29	Enriched Blebbisomes	3	2	1	11.692	11.692	2	1	75.832	75.832
30	Enriched Blebbisomes	3	2	1	10.193	10.193	2	1	31.923	31.923
31	Enriched Blebbisomes	3	3	1	7.033	7.033	3	1	26.661	26.661
32	Enriched Blebbisomes	3	0	0	8.421	8.421	0	0	36.2	36.2
33	Enriched Blebbisomes	3	0	0	18.92	18.92	0	0	61.104	61.104
34	Enriched Blebbisomes	3	2	1	11.708	11.708	2	1	58.584	58.584
35	Enriched Blebbisomes	3	0	0	16.642	16.642	0	0	86.873	86.873
36	Enriched Blebbisomes	3	0	0	8.576	8.576	0	0	47.288	47.288
37	Enriched Blebbisomes	3	1	1	13.538	13.538	1	1	94.489	94.489
38	Enriched Blebbisomes	3	1	1	12.861	12.861	1	1	58.092	58.092
39	Enriched Blebbisomes	3	6	1	16.796	16.796	6	1	97.812	97.812
40	Enriched Blebbisomes	3	0	0	7.902	7.902	0	0	28.802	28.802
41	Enriched Blebbisomes	3	0	0	11.498	11.498	0	0	43.115	43.115
42	Enriched Blebbisomes	3	0	0	10.824	10.824	0	0	27.123	27.123
43	Enriched Blebbisomes	3	3	1	12.161	12.161	3	1	62.483	62.483
44	Enriched Blebbisomes	3	0	0	13.021	13.021	0	0	70.445	70.445
45	Enriched Blebbisomes	3	0	0	9.031	9.031	0	0	40.342	40.342
46	Enriched Blebbisomes	3	3	1	14.315	14.315	3	1	41.524	41.524
47	Enriched Blebbisomes	3	0	0	10.61	10.61	0	0	46.278	46.278
48	Enriched Blebbisomes	3	0	0	12.432	12.432	0	0	29.611	29.611
49	Enriched Blebbisomes	3	0	0	8.447	8.447	0	0	35.681	35.681
50	Enriched Blebbisomes	3	1	1	10.128	10.128	1	1	22.442	22.442
51	Enriched Blebbisomes	3	2	1	9.325	9.325	2	1	42.612	42.612
52	Enriched Blebbisomes	3	0	0	10.604	10.604	0	0	45.417	45.417
53	Enriched Blebbisomes	3	1	1	8.501	8.501	1	1	40.829	40.829
54	Enriched Blebbisomes	3	2	1	9.318	9.318	2	1	45.23	45.23
55	Enriched Blebbisomes	3	2	1	13.388	13.388	2	1	43.68	43.68
56	Enriched Blebbisomes	3	0	0	19.365	19.365	0	0	99.564	99.564
57	Enriched Blebbisomes	3	0	0	11.337	11.337	0	0	42.944	42.944
58	Enriched Blebbisomes	3	0	0	10.851	10.851	0	0	39.357	39.357
59	Enriched Blebbisomes	3	2	1	9.464	9.464	2	1	49.886	49.886
60	Enriched Blebbisomes	3	7	1	10.406	10.406	7	1	40.969	40.969
61	Enriched Blebbisomes	3	0	0	8.913	8.913	0	0	31.783	31.783
62	Enriched Blebbisomes	3	1	1	9.461	9.461	1	1	47.812	47.812
63	Enriched Blebbisomes	3	0	0	90.373
64	Enriched Blebbisomes	3	0	0	12.6	12.6	0	0	42.286	42.286
65	Enriched Blebbisomes	3	0	0	10.735	10.735	0	0	37.714	37.714
66	Enriched Blebbisomes	3	0	0	11.924	11.924	0	0	58.118	58.118

## Sheet: Fig3 TMRE_EVs
Folder	N	Replicate	Blebbisome or Oncosome	Area	Feret Diameter	Mitochondria (y/n)	Mitotracker Mean Intensity	TMRE Mean Intensity	TMRE Max Intensity	Difference between mean and Max Intensity	Normalized Mitoracker Mean Intensity	Normalized TMRE Mean Intensity	Normalized TMRE Max Intensity	Difference between mean and Max Intensity	Mitochondria (1/0)
D:\090424 TMRE EVs\1n\Blebbisome\MAX IP	1	1	Blebbisome	9.165	4.961	y	2488.23	166.497	465.029	298.532	0.718673	0.600699	0.301874	0.226882	1
D:\090424 TMRE EVs\1n\Blebbisome\MAX IP	1	2	Blebbisome	24.465	8.255	y	2268.38	150.019	1362.26	1212.24	0.655174	0.541249	0.884311	0.921294	1
D:\090424 TMRE EVs\1n\Blebbisome\MAX IP	1	3	Blebbisome	26.178	6.978	y	2885.71	204.549	846.181	641.632	0.833476	0.737986	0.549298	0.487636	1
D:\090424 TMRE EVs\1n\Blebbisome\MAX IP	1	4	Blebbisome	8.239	4.478	y	3462.26	138.797	258.731	119.934	1	0.500761	0.167955	0.091149	1
D:\090424 TMRE EVs\1n\Blebbisome\MAX IP	1	5	Blebbisome	32.899	13.648	y	2453.23	277.172	1444.97	1167.8	0.708563	1	0.938003	0.887519	1
D:\090424 TMRE EVs\1n\Blebbisome\MAX IP	1	6	Blebbisome	51.855	13.617	y	2416.22	185.978	1183.59	997.616	0.697874	0.670984	0.76833	0.758181	1
D:\090424 TMRE EVs\1n\Blebbisome\MAX IP	1	7	Blebbisome	15.165	5.724	y	2565.39	213.444	1011.26	797.817	0.740958	0.770078	0.65646	0.606335	1
D:\090424 TMRE EVs\1n\Blebbisome\MAX IP	1	8	Blebbisome	8.593	4.038	y	3118.78	155.351	340.437	185.086	0.900794	0.560486	0.220995	0.140664	1
D:\090424 TMRE EVs\1n\Blebbisome\MAX IP	1	9	Blebbisome	10.322	4.862	y	2278.45	203.266	760.973	557.707	0.658084	0.733357	0.493986	0.423853	1
D:\090424 TMRE EVs\1n\Blebbisome\MAX IP	1	10	Blebbisome	10.196	4.965	y	2508.42	173.815	504.446	330.631	0.724505	0.627102	0.327461	0.251277	1
D:\090424 TMRE EVs\1n\Blebbisome\MAX IP	1	11	Blebbisome	14.627	7.871	y	2460.46	203.634	1269.09	1065.46	0.710652	0.734685	0.823832	0.809742	1
D:\090424 TMRE EVs\1n\Blebbisome\MAX IP	1	12	Blebbisome	17.694	6.783	y	2721.84	158.84	681.8	522.96	0.786148	0.573074	0.44259	0.397446	1
D:\090424 TMRE EVs\1n\Blebbisome\MAX IP	1	13	Blebbisome	26.102	7.454	y	2340.54	224.983	1406.88	1181.89	0.676016	0.811709	0.913274	0.898231	1
D:\090424 TMRE EVs\1n\Blebbisome\MAX IP	1	14	Blebbisome	20.758	6.58	y	2927.24	224.674	1540.48	1315.8	0.845471	0.810594	1	1	1
D:\090424 TMRE EVs\1n\Blebbisome\MAX IP	1	15	Blebbisome	16.962	8.055	y	2305.2	160.245	541.348	381.103	0.665808	0.578143	0.351416	0.289636	1
D:\090624 TMRE EVs\decon\Max IP	2	1	Blebbisome	22.348	6.942	yes	1166.1	177.912	334.443	156.531	0.51522	0.625501	0.259745	0.156039	1
D:\090624 TMRE EVs\decon\Max IP	2	2	Blebbisome	14.278	6.319	yes	1263.73	188.646	544.96	356.314	0.558355	0.66324	0.423243	0.355195	1
D:\090624 TMRE EVs\decon\Max IP	2	3	Blebbisome	11.479	4.678	yes	1027.9	262.953	678.362	415.409	0.45416	0.924488	0.52685	0.414105	1
D:\090624 TMRE EVs\decon\Max IP	2	4	Blebbisome	12.182	6.361	yes	1295.48	160.165	645.247	485.082	0.572385	0.563107	0.501131	0.483559	1
D:\090624 TMRE EVs\decon\Max IP	2	5	Blebbisome	13.032	6.831	yes	1183.81	165.248	510.567	345.319	0.523045	0.580977	0.396532	0.344235	1
D:\090624 TMRE EVs\decon\Max IP	2	6	Blebbisome	18.33	6.886	yes	1119.71	142.905	289.197	146.292	0.494723	0.502424	0.224605	0.145833	1
D:\090624 TMRE EVs\decon\Max IP	2	7	Blebbisome	10.789	5.77	yes	1165.17	166.15	459.518	293.368	0.514809	0.584149	0.356885	0.292447	1
D:\090624 TMRE EVs\decon\Max IP	2	8	Blebbisome	25.353	9.814	yes	1491.27	190.411	905.24	714.829	0.658891	0.669445	0.703055	0.712584	1
D:\090624 TMRE EVs\decon\Max IP	2	9	Blebbisome	15.006	6.539	yes	2263.31	284.431	1287.58	1003.15	1	1	1	1	1
D:\090624 TMRE EVs\decon\Max IP	2	10	Blebbisome	28.585	10.577	yes	1328.84	189.494	1046.64	857.149	0.587123	0.666221	0.812875	0.854457	1
D:\091124 tmre evs\MAX IP	3	1	Blebbisome	27.886	7.102	yes	1263.93	121.308	225.207	103.899	0.904216	0.766962	0.345925	0.210808	1
D:\091124 tmre evs\MAX IP	3	2	Blebbisome	20.228	6.728	yes	983.924	105.798	409.248	303.45	0.703902	0.668901	0.628618	0.615691	1
D:\091124 tmre evs\MAX IP	3	3	Blebbisome	16.02	6.866	yes	1015.17	117.232	165.047	47.815	0.726255	0.741191	0.253518	0.0970152	1
D:\091124 tmre evs\MAX IP	3	4	Blebbisome	47.394	12.085	yes	799.986	122.545	312.657	190.112	0.572312	0.774782	0.480251	0.385731	1
D:\091124 tmre evs\MAX IP	3	5	Blebbisome	22.597	6.743	yes	619.177	119.833	171.995	52.162	0.442961	0.757636	0.26419	0.105835	1
D:\091124 tmre evs\MAX IP	3	6	Blebbisome	12.018	6.507	yes	1397.81	144.505	538.022	393.517	1	0.913623	0.826419	0.798434	1
D:\091124 tmre evs\MAX IP	3	7	Blebbisome	32.856	8.085	yes	884.105	124.649	235.151	110.502	0.632491	0.788085	0.3612	0.224205	1
D:\091124 tmre evs\MAX IP	3	8	Blebbisome	24.524	7.254	yes	784.226	121.406	511.752	390.346	0.561037	0.767581	0.786068	0.792	1
D:\091124 tmre evs\MAX IP	3	9	Blebbisome	32.628	9.047	yes	772.83	125.007	208.945	83.938	0.552885	0.790348	0.320946	0.170308	1
D:\091124 tmre evs\MAX IP	3	10	Blebbisome	28.631	8.69	yes	1074.6	158.167	651.028	492.861	0.76877	1	1	1	1
D:\090424 TMRE EVs\1n\Oncosomes\MAX IP	1	1	Oncosome	8.302	3.603	Yes	1376.19	125.44	158.024	32.584	0.397484	0.452571	0.102581	0.0247636	1
D:\090424 TMRE EVs\1n\Oncosomes\MAX IP	1	2	Oncosome	6.754	3.232	No	0	0	0	0	0	0	0	0	0
D:\090424 TMRE EVs\1n\Oncosomes\MAX IP	1	3	Oncosome	3.19	2.285	No	0	0	0	0	0	0	0	0	0
D:\090424 TMRE EVs\1n\Oncosomes\MAX IP	1	4	Oncosome	5.698	3.226	Yes	2644.03	132.616	171.591	38.975	0.763672	0.478461	0.111388	0.0296207	0
D:\090424 TMRE EVs\1n\Oncosomes\MAX IP	1	5	Oncosome	3.413	2.359	Yes	2056.24	135.08	170.279	35.199	0.593902	0.487351	0.110537	0.026751	0
D:\090424 TMRE EVs\1n\Oncosomes\MAX IP	1	6	Oncosome	24.246	5.963	no	0	0	0	0	0	0	0	0	0
D:\090424 TMRE EVs\1n\Oncosomes\MAX IP	1	7	Oncosome	17.488	5.177	no	0	0	0	0	0	0	0	0	0
D:\090424 TMRE EVs\1n\Oncosomes\MAX IP	1	8	Oncosome	4.511	2.682	no	0	0	0	0	0	0	0	0	0
D:\090424 TMRE EVs\1n\Oncosomes\MAX IP	1	9	Oncosome	18.578	5.185	no	0	0	0	0	0	0	0	0	0
D:\090424 TMRE EVs\1n\Oncosomes\MAX IP	1	10	Oncosome	16.853	5.017	no	0	0	0	0	0	0	0	0	0
D:\090424 TMRE EVs\1n\Oncosomes\MAX IP	1	11	Oncosome	9.274	3.919	no	0	0	0	0	0	0	0	0	0
D:\090424 TMRE EVs\1n\Oncosomes\MAX IP	1	12	Oncosome	17.396	4.934	no	0	0	0	0	0	0	0	0	0
D:\090424 TMRE EVs\1n\Oncosomes\MAX IP	1	13	Oncosome	10.642	4.074	no	0	0	0	0	0	0	0	0	0
D:\090424 TMRE EVs\1n\Oncosomes\MAX IP	1	14	Oncosome	4.961	2.691	Yes	1365.2	129.202	161.017	31.815	0.39431	0.466144	0.104524	0.0241792	1
D:\090424 TMRE EVs\1n\Oncosomes\MAX IP	1	15	Oncosome	4.671	2.901	Yes	2373.32	131.056	191.432	60.376	0.685483	0.472833	0.124268	0.0458853	0
D:\090424 TMRE EVs\1n\Oncosomes\MAX IP	1	16	Oncosome	11.446	4.138	no	0	0	0	0	0	0	0	0	0
D:\090624 TMRE EVs\decon\Max IP	2	1	Oncosome	12.35	4.904	yes	754.399	127.984	309.239	181.255	0.333317	0.449965	0.240171	0.180686	1
D:\090624 TMRE EVs\decon\Max IP	2	2	Oncosome	18.469	5.463	no	0	0	0	0	0	0	0	0	0
D:\090624 TMRE EVs\decon\Max IP	2	3	Oncosome	8.82	3.749	yes	817.825	126.463	180.747	54.284	0.36134	0.444617	0.140377	0.0541135	1
D:\090624 TMRE EVs\decon\Max IP	2	4	Oncosome	12.725	4.698	no	0	0	0	0	0	0	0	0	0
D:\090624 TMRE EVs\decon\Max IP	2	5	Oncosome	6.842	2.984	no	0	0	0	0	0	0	0	0	0
D:\090624 TMRE EVs\decon\Max IP	2	6	Oncosome	3.421	2.261	yes	721.688	114.413	137.408	22.995	0.318864	0.402252	0.106718	0.0229228	1
D:\090624 TMRE EVs\decon\Max IP	2	7	Oncosome	54.093	8.83	yes	269.39	125.263	172.735	47.472	0.119025	0.440399	0.134155	0.0473229	0
D:\090624 TMRE EVs\decon\Max IP	2	8	Oncosome	10.537	4.126	yes	576.67	130.226	185.83	55.604	0.254791	0.457847	0.144325	0.0554294	1
D:\090624 TMRE EVs\decon\Max IP	2	9	Oncosome	11.446	4.252	yes	1354.43	127.625	160.468	32.843	0.598431	0.448703	0.124627	0.0327399	1
D:\090624 TMRE EVs\decon\Max IP	2	10	Oncosome	41.6	7.763	no	0	0	0	0	0	0	0	0	0
D:\091124 tmre evs\MAX IP	3	1	Oncosome	20.198	6.728	yes	612.616	111.231	133.838	22.607	0.438267	0.70325	0.205579	0.0458689	0
D:\091124 tmre evs\MAX IP	3	2	Oncosome	16.419	4.853	no	0	0	0	0	0	0	0	0	0
D:\091124 tmre evs\MAX IP	3	3	Oncosome	8.138	3.676	no	0	0	0	0	0	0	0	0	0
D:\091124 tmre evs\MAX IP	3	4	Oncosome	9.805	3.983	no	0	0	0	0	0	0	0	0	0
D:\091124 tmre evs\MAX IP	3	5	Oncosome	3.08	2.076	no	0	0	0	0	0	0	0	0	0
D:\091124 tmre evs\MAX IP	3	6	Oncosome	13.545	4.216	no	0	0	0	0	0	0	0	0	0
D:\091124 tmre evs\MAX IP	3	7	Oncosome	13.768	4.848	yes	243.432	117.173	138.7	21.527	0.174152	0.740818	0.213048	0.0436776	1
D:\091124 tmre evs\MAX IP	3	8	Oncosome	5.677	3.119	yes	341.498	114.369	139.808	25.439	0.244309	0.72309	0.21475	0.051615	0
D:\091124 tmre evs\MAX IP	3	10	Oncosome	9.51	3.872	yes	1143.15	116.408	157.708	41.3	0.817813	0.735982	0.242245	0.0837964	0

## Sheet: Fig3 and ExtDataFig4
Folder	N	Blebbisome or Oncosome	Protein	Replicate	Area of Max IP	Mean Intensity	Min	Max	Feret	Integrated Density	RawIntDen	Feret X	Feret Y	Feret Angle	Min Feret	Normalized Integrated Density
"D:\Blebbisome vs Oncosome POIs\1n\TUFM APE1\blebbisome"	1	Blebbisome	APE1	1	28.808	252.21	111.444	735.967	8.174	7265.56	1.72663e+06	60.25	118.5	36.529	5.579	0.444231
"D:\Blebbisome vs Oncosome POIs\1n\TUFM APE1\blebbisome"	1	Blebbisome	APE1	2	31.694	317.026	107.944	1924.74	7.893	10047.9	2.38784e+06	70.667	139.333	14.112	6.251	0.61435
"D:\Blebbisome vs Oncosome POIs\1n\TUFM APE1\blebbisome"	1	Blebbisome	APE1	3	29.889	357.342	113.794	3046.82	8.458	10680.6	2.5382e+06	35	149	57.529	5.458	0.653035
"D:\Blebbisome vs Oncosome POIs\1n\TUFM APE1\blebbisome"	1	Blebbisome	APE1	4	32.641	227.554	105.433	1071.1	7.981	7427.61	1.76514e+06	25.75	82.75	3.845	5.79	0.454139
"D:\Blebbisome vs Oncosome POIs\1n\TUFM APE1\blebbisome"	1	Blebbisome	APE1	5	13.284	323.808	110.835	1029.43	4.77	4301.62	1.02226e+06	68.333	52.667	122.033	3.996	0.26301
"D:\Blebbisome vs Oncosome POIs\1n\TUFM APE1\blebbisome"	1	Blebbisome	APE1	6	26.91	368.484	120.004	1072.74	8.487	9915.84	2.35646e+06	45.333	145.333	51.933	4.905	0.606275
"D:\Blebbisome vs Oncosome POIs\1n\TUFM APE1\blebbisome"	1	Blebbisome	APE1	7	46.51	351.649	109.831	2182.69	10.361	16355.4	3.88678e+06	68	48.333	150.492	6.894	1
"D:\Blebbisome vs Oncosome POIs\1n\TUFM APE1\blebbisome"	1	Blebbisome	APE1	8	38.128	347.738	108.807	2990.34	10.073	13258.6	3.15085e+06	35	177	68.267	6.696	0.810658
"D:\Blebbisome vs Oncosome POIs\1n\TUFM APE1\blebbisome"	1	Blebbisome	APE1	9	18.246	295.032	116.135	970.264	6.531	5383.06	1.27926e+06	75.333	21	123.111	4.619	0.329131
"D:\Blebbisome vs Oncosome POIs\1n\TUFM APE1\blebbisome"	1	Blebbisome	APE1	10	12.969	410.489	142.386	2018.16	4.586	5323.59	1.26513e+06	88.75	44.75	103.496	3.791	0.325495
"D:\Blebbisome vs Oncosome POIs\1n\TUFM APE1\blebbisome"	1	Oncosome	APE1	1	6.076	147.057	103.635	252.971	3.163	893.56	212351	120	157.5	25.514	2.592	0.0546341
"D:\Blebbisome vs Oncosome POIs\1n\TUFM APE1\blebbisome"	1	Oncosome	APE1	2	11.904	300.781	106.513	2373.43	4.82	3580.59	850910	86	135	61.02	3.303	0.218924
"D:\Blebbisome vs Oncosome POIs\1n\TUFM APE1\blebbisome"	1	Oncosome	APE1	3	11.505	347.333	120.18	1212.85	4.421	3995.91	949609	118.667	177.667	166.711	3.404	0.244318
"D:\Blebbisome vs Oncosome POIs\1n\TUFM APE1\blebbisome"	1	Oncosome	APE1	4	12.106	464.178	139.227	5403.1	4.855	5619.46	1.33544e+06	224	178	112.797	3.477	0.343585
"D:\Blebbisome vs Oncosome POIs\1n\TUFM APE1\blebbisome"	1	Oncosome	APE1	5	46.397	115.456	100.789	315.179	8.528	5356.78	1.27302e+06	177	106	104.988	7.393	0.327524
"D:\Blebbisome vs Oncosome POIs\1n\TUFM APE1\blebbisome"	1	Oncosome	APE1	6	12.283	297.261	109.941	1257.16	4.325	3651.25	867704	112.667	131.333	168.465	3.607	0.223245
"D:\Blebbisome vs Oncosome POIs\1n\TUFM APE1\blebbisome"	1	Oncosome	APE1	7	7.831	315.333	113.564	1230.41	4.457	2469.37	586834	151.667	144.333	138.343	2.63	0.150982
"D:\Blebbisome vs Oncosome POIs\1n\TUFM APE1\blebbisome"	1	Oncosome	APE1	8	20.539	204.041	107.94	916.79	7.021	4190.79	995924	111	151	117.512	4.116	0.256234
"D:\Blebbisome vs Oncosome POIs\1n\TUFM APE1\blebbisome"	1	Oncosome	APE1	9	11.908	453.496	129.565	1615.86	4.491	5400.45	1.28339e+06	74	159	169.177	3.417	0.330195
"D:\Blebbisome vs Oncosome POIs\1n\TUFM APE1\blebbisome"	1	Oncosome	APE1	10	24.356	347.652	118.112	3684.3	7.554	8467.27	2.01221e+06	101	161.5	110.614	4.676	0.517706
D:\Blebbisome vs Oncosome POIs\3n\Blebbisomes\NMIIA Cytokeratin\max ip	2	Blebbisome	APE1	1	39.248	440.335	110.956	1953.05	9.045	17282	4.107e+06	75	220	30.611	5.795	0.938771
D:\Blebbisome vs Oncosome POIs\3n\Blebbisomes\NMIIA Cytokeratin\max ip	2	Blebbisome	APE1	2	9.893	320.7	118.545	2639.64	3.828	3172.64	753965	96	88	131.795	3.401	0.17234
D:\Blebbisome vs Oncosome POIs\3n\Blebbisomes\NMIIA Cytokeratin\max ip	2	Blebbisome	APE1	3	7.915	115.848	104.282	175.483	3.325	916.954	217910	24.75	34	150.81	3.144	0.0498095
D:\Blebbisome vs Oncosome POIs\3n\Blebbisomes\NMIIA Cytokeratin\max ip	2	Blebbisome	APE1	4	9.287	668.522	161.427	2594.45	3.935	6208.52	1.47543e+06	90	120.333	37.185	3.118	0.33725
D:\Blebbisome vs Oncosome POIs\3n\Blebbisomes\NMIIA Cytokeratin\max ip	2	Blebbisome	APE1	5	10.032	533.342	116.862	2669.99	4.062	5350.35	1.27149e+06	68.25	102.5	11.983	3.182	0.290634
D:\Blebbisome vs Oncosome POIs\3n\Blebbisomes\NMIIA Cytokeratin\max ip	2	Blebbisome	APE1	6	23.257	166.019	108.81	1926.15	6.978	3861.15	917586	79.75	76	149.561	5.665	0.20974
D:\Blebbisome vs Oncosome POIs\3n\Blebbisomes\NMIIA Cytokeratin\max ip	2	Blebbisome	APE1	7	11.673	521.642	126.712	2723.45	4.148	6089.05	1.44704e+06	97	66	104.181	3.698	0.330761
D:\Blebbisome vs Oncosome POIs\3n\Blebbisomes\NMIIA Cytokeratin\max ip	2	Blebbisome	APE1	8	34.194	538.38	125.542	5769.46	6.963	18409.2	4.37487e+06	152.5	107.5	123.024	6.332	1
D:\Blebbisome vs Oncosome POIs\3n\Blebbisomes\NMIIA Cytokeratin\max ip	2	Blebbisome	APE1	9	5.765	266.344	123.947	652.667	2.882	1535.44	364891	89.667	106	25.796	2.638	0.0834061
D:\Blebbisome vs Oncosome POIs\3n\Blebbisomes\NMIIA Cytokeratin\max ip	2	Blebbisome	APE1	10	30.672	241.979	110.133	1313.84	6.686	7421.9	1.76378e+06	120	128.667	133.034	5.964	0.403162
D:\Blebbisome vs Oncosome POIs\3n\Oncosomes\TUFM APE1\max ip	2	Oncosome	APE1	1	39.248	441.246	119.043	1953.05	9.045	17317.8	4.1155e+06	75	181	30.611	5.795	0.940714
D:\Blebbisome vs Oncosome POIs\3n\Oncosomes\TUFM APE1\max ip	2	Oncosome	APE1	2	9.893	320.7	118.545	2639.64	3.828	3172.64	753965	96	88	131.795	3.401	0.17234
D:\Blebbisome vs Oncosome POIs\3n\Oncosomes\TUFM APE1\max ip	2	Oncosome	APE1	3	7.915	115.848	104.282	175.483	3.325	916.954	217910	24.75	34	150.81	3.144	0.0498095
D:\Blebbisome vs Oncosome POIs\3n\Oncosomes\TUFM APE1\max ip	2	Oncosome	APE1	4	9.287	668.522	161.427	2594.45	3.935	6208.52	1.47543e+06	90	120.333	37.185	3.118	0.33725
D:\Blebbisome vs Oncosome POIs\3n\Oncosomes\TUFM APE1\max ip	2	Oncosome	APE1	5	10.032	533.342	116.862	2669.99	4.062	5350.35	1.27149e+06	68.25	102.5	11.983	3.182	0.290634
D:\Blebbisome vs Oncosome POIs\3n\Oncosomes\TUFM APE1\max ip	2	Oncosome	APE1	6	23.257	166.019	108.81	1926.15	6.978	3861.15	917586	79.75	76	149.561	5.665	0.20974
D:\Blebbisome vs Oncosome POIs\3n\Oncosomes\TUFM APE1\max ip	2	Oncosome	APE1	7	11.673	521.642	126.712	2723.45	4.148	6089.05	1.44704e+06	97	66	104.181	3.698	0.330761
D:\Blebbisome vs Oncosome POIs\3n\Oncosomes\TUFM APE1\max ip	2	Oncosome	APE1	8	34.194	538.38	125.542	5769.46	6.963	18409.2	4.37487e+06	152.5	107.5	123.024	6.332	1
D:\Blebbisome vs Oncosome POIs\3n\Oncosomes\TUFM APE1\max ip	2	Oncosome	APE1	9	5.765	266.21	124.667	652.667	2.882	1534.67	364707	54.667	71	25.796	2.638	0.0833641
D:\Blebbisome vs Oncosome POIs\3n\Oncosomes\TUFM APE1\max ip	2	Oncosome	APE1	10	30.672	241.979	110.133	1313.84	6.686	7421.9	1.76378e+06	120	128.667	133.034	5.964	0.403162
D:\Blebbisome vs Oncosome POIs\4n\Blebbisomes\TUFM APE1\max ip	3	Blebbisome	APE1	1	40.817	361.373	106.426	3754.35	10.097	14750.2	3.50531e+06	145.5	245	73.195	6.894	0.51756
D:\Blebbisome vs Oncosome POIs\4n\Blebbisomes\TUFM APE1\max ip	3	Blebbisome	APE1	2	47.575	427.899	104.094	7282.14	10.921	20357.3	4.83783e+06	139	293.333	89.206	8.054	0.714306
D:\Blebbisome vs Oncosome POIs\4n\Blebbisomes\TUFM APE1\max ip	3	Blebbisome	APE1	3	28.867	498.464	104.136	2325.4	8.032	14388.9	3.41946e+06	130.5	241.5	81.641	5.611	0.504884
D:\Blebbisome vs Oncosome POIs\4n\Blebbisomes\TUFM APE1\max ip	3	Blebbisome	APE1	4	44.642	492.085	105.511	4396.23	9.251	21967.7	5.22053e+06	119.667	79.333	135.852	7.615	0.770812
D:\Blebbisome vs Oncosome POIs\4n\Blebbisomes\TUFM APE1\max ip	3	Blebbisome	APE1	5	29.397	569.881	118.227	3406.1	8.156	16752.6	3.98119e+06	143.5	115	112.69	5.41	0.587823
D:\Blebbisome vs Oncosome POIs\4n\Blebbisomes\TUFM APE1\max ip	3	Blebbisome	APE1	6	38.625	627.087	115.061	1900.57	10.215	24221.1	5.75603e+06	76.667	180.667	44.142	7.562	0.849878
D:\Blebbisome vs Oncosome POIs\4n\Blebbisomes\TUFM APE1\max ip	3	Blebbisome	APE1	7	26.569	558.872	107.58	4925.93	7.426	14848.6	3.52871e+06	108	135	17.802	5.37	0.521015
D:\Blebbisome vs Oncosome POIs\4n\Blebbisomes\TUFM APE1\max ip	3	Blebbisome	APE1	8	34.215	514.878	106.431	3132.47	8.727	17616.5	4.18648e+06	154	201	78.857	5.543	0.618134
D:\Blebbisome vs Oncosome POIs\4n\Blebbisomes\TUFM APE1\max ip	3	Blebbisome	APE1	9	43.721	582.456	117.612	3280.93	10.747	25465.3	6.05172e+06	183	202	74.957	7.022	0.893538
D:\Blebbisome vs Oncosome POIs\4n\Blebbisomes\TUFM APE1\max ip	3	Blebbisome	APE1	10	50.23	567.376	117.188	9459.77	10.707	28499.4	6.77277e+06	58	141.5	170.937	8.037	1
D:\Blebbisome vs Oncosome POIs\4n\Oncosomes\TUFM APE1\max ip	3	Oncosome	APE1	1	18.132	260.873	109.738	1879.68	5.758	4730.16	1.1241e+06	113.5	157.5	67.479	4.3	0.165974
D:\Blebbisome vs Oncosome POIs\4n\Oncosomes\TUFM APE1\max ip	3	Oncosome	APE1	2	7.478	274.55	110.907	1652.12	3.318	2052.95	487875	47.833	24.167	102.995	2.924	0.0720348
D:\Blebbisome vs Oncosome POIs\4n\Oncosomes\TUFM APE1\max ip	3	Oncosome	APE1	3	13.112	131.909	104.59	356.381	4.472	1729.58	411028	66	95	66.038	3.946	0.0606883
D:\Blebbisome vs Oncosome POIs\4n\Oncosomes\TUFM APE1\max ip	3	Oncosome	APE1	4	17.232	143.011	104.084	575.084	5.665	2464.31	585631	43.25	118.5	15.27	4.394	0.0864686
D:\Blebbisome vs Oncosome POIs\4n\Oncosomes\TUFM APE1\max ip	3	Oncosome	APE1	5	25.769	179.11	104.609	707.79	6.307	4615.56	1.09687e+06	73	164	77.727	5.182	0.161953
D:\Blebbisome vs Oncosome POIs\4n\Oncosomes\TUFM APE1\max ip	3	Oncosome	APE1	6	9.169	127.541	102.562	233.433	3.63	1169.44	277912	43	49.333	158.325	3.299	0.0410338
D:\Blebbisome vs Oncosome POIs\4n\Oncosomes\TUFM APE1\max ip	3	Oncosome	APE1	7	9.043	351.595	106.2	1657.79	3.842	3179.43	755577	50.25	71.75	162.559	3.025	0.111561
D:\Blebbisome vs Oncosome POIs\4n\Oncosomes\TUFM APE1\max ip	3	Oncosome	APE1	8	16.074	153.61	104.207	479.827	5.269	2469.18	586790	47	61	144.353	3.975	0.0866397
D:\Blebbisome vs Oncosome POIs\4n\Oncosomes\TUFM APE1\max ip	3	Oncosome	APE1	9	6.455	244.823	111.489	1212.62	3.132	1580.33	375558	62.5	57.5	158.749	2.633	0.0554513
D:\Blebbisome vs Oncosome POIs\4n\Oncosomes\TUFM APE1\max ip	3	Oncosome	APE1	10	20.838	153.568	100.875	640.603	5.571	3200.01	760469	49	105	27.759	4.93	0.112283
"D:\Blebbisome vs Oncosome POIs\1n\TUFM APE1\blebbisome"	1	Blebbisome	CD63	1	19.525	300.321	110.031	3341.71	6.223	5863.73	1.39349e+06	100.75	94	152.7	4.85	0.589424
"D:\Blebbisome vs Oncosome POIs\1n\TUFM APE1\blebbisome"	1	Blebbisome	CD63	2	12.708	213.037	109.638	1395.61	5.877	2707.27	643371	42.75	22.25	108.335	3.215	0.272136
"D:\Blebbisome vs Oncosome POIs\1n\TUFM APE1\blebbisome"	1	Blebbisome	CD63	3	24.419	293.641	109.033	1767.23	7.943	7170.34	1.704e+06	57	94.667	151.551	4.793	0.720765
"D:\Blebbisome vs Oncosome POIs\1n\TUFM APE1\blebbisome"	1	Blebbisome	CD63	4	30.503	445.624	112.027	4298	7.527	13593	3.23033e+06	69.5	49.5	119.99	6.315	1.36638
"D:\Blebbisome vs Oncosome POIs\1n\TUFM APE1\blebbisome"	1	Blebbisome	CD63	5	41.15	241.758	100.503	2064.12	9.112	9948.24	2.36415e+06	84.667	148	22.609	6.613	1
"D:\Blebbisome vs Oncosome POIs\1n\TUFM APE1\blebbisome"	1	Blebbisome	CD63	6	16.104	276.208	110.2	1375.91	5.294	4448	1.05705e+06	116	101.5	157.677	4.614	0.447114
"D:\Blebbisome vs Oncosome POIs\1n\TUFM APE1\blebbisome"	1	Blebbisome	CD63	7	51.766	157.45	100.418	1086.53	11.976	8150.6	1.93695e+06	88	109.5	170.334	7.51	0.819301
"D:\Blebbisome vs Oncosome POIs\1n\TUFM APE1\blebbisome"	1	Blebbisome	CD63	8	17.434	298.721	109.708	2656.45	6.819	5207.76	1.2376e+06	110	59	92.726	3.973	0.523486
"D:\Blebbisome vs Oncosome POIs\1n\TUFM APE1\blebbisome"	1	Blebbisome	CD63	9	25.092	202.849	103.304	2264.91	7.47	5089.88	1.20959e+06	103	181	80.251	5.842	0.511636
"D:\Blebbisome vs Oncosome POIs\1n\TUFM APE1\blebbisome"	1	Blebbisome	CD63	10	20.181	264.705	109.745	1570.06	7.159	5342.09	1.26952e+06	78	59	103.449	4.134	0.536988
"D:\Blebbisome vs Oncosome POIs\1n\TUFM APE1\blebbisome"	1	Oncosome	CD63	1	5.933	122.121	102.111	765.448	3.56	724.569	172191	209.667	219.333	58.917	2.196	0.0728339
"D:\Blebbisome vs Oncosome POIs\1n\TUFM APE1\blebbisome"	1	Oncosome	CD63	2	24.877	253.713	120.774	1803.62	7.071	6311.7	1.49995e+06	143	288	67.906	4.696	0.634454
"D:\Blebbisome vs Oncosome POIs\1n\TUFM APE1\blebbisome"	1	Oncosome	CD63	3	28.362	185.454	108.938	1007.9	6.459	5259.75	1.24996e+06	222	328	33.53	5.849	0.528712
"D:\Blebbisome vs Oncosome POIs\1n\TUFM APE1\blebbisome"	1	Oncosome	CD63	4	27.398	116.099	102.553	260.32	9.142	3180.89	755924	106	234	41.836	4.169	0.319744
"D:\Blebbisome vs Oncosome POIs\1n\TUFM APE1\blebbisome"	1	Oncosome	CD63	5	18.212	148.265	112.664	1359.57	5.724	2700.21	641692	116	263	72.181	3.976	0.271426
"D:\Blebbisome vs Oncosome POIs\1n\TUFM APE1\blebbisome"	1	Oncosome	CD63	6	37.08	126.087	101.316	355.397	7.494	4675.37	1.11108e+06	50	165	11.991	6.357	0.46997
"D:\Blebbisome vs Oncosome POIs\1n\TUFM APE1\blebbisome"	1	Oncosome	CD63	7	4.477	152.841	105.498	359.407	3.626	684.309	162623	71	109	10.305	1.785	0.068787
"D:\Blebbisome vs Oncosome POIs\1n\TUFM APE1\blebbisome"	1	Oncosome	CD63	8	1.241	113.379	103.681	129.917	1.498	140.743	33446.9	107	93	72.35	1.038	0.0141475
"D:\Blebbisome vs Oncosome POIs\1n\TUFM APE1\blebbisome"	1	Oncosome	CD63	9	2.941	114.061	101.994	137.746	2.156	335.494	79728.7	82	84	15.709	1.927	0.033724
"D:\Blebbisome vs Oncosome POIs\1n\TUFM APE1\blebbisome"	1	Oncosome	CD63	10	25.277	137.506	104.444	221.044	7.177	3475.76	826000	80	74	119.809	4.752	0.349385
D:\Blebbisome vs Oncosome POIs\3n\Blebbisomes\NMIIB CD63\max ip	2	Blebbisome	CD63	1	10.844	194.047	138.471	687.618	3.866	2104.22	500058	59.75	86.75	153.865	3.634	0.199948
D:\Blebbisome vs Oncosome POIs\3n\Blebbisomes\NMIIB CD63\max ip	2	Blebbisome	CD63	2	19.323	274.297	111.894	11017.6	5.396	5300.21	1.25957e+06	115	84.333	117.181	4.798	0.503638
D:\Blebbisome vs Oncosome POIs\3n\Blebbisomes\NMIIB CD63\max ip	2	Blebbisome	CD63	3	5.706	186.112	115.166	460.808	3.321	1061.95	252367	97.5	69	131.239	2.338	0.100909
D:\Blebbisome vs Oncosome POIs\3n\Blebbisomes\NMIIB CD63\max ip	2	Blebbisome	CD63	4	9.906	212.853	115.628	3661.22	4.164	2108.42	501056	73	93	139.423	3.225	0.200347
D:\Blebbisome vs Oncosome POIs\3n\Blebbisomes\NMIIB CD63\max ip	2	Blebbisome	CD63	5	7.663	169.024	113.481	719.676	3.516	1295.17	307792	56.5	103	39.196	2.854	0.12307
D:\Blebbisome vs Oncosome POIs\3n\Blebbisomes\NMIIB CD63\max ip	2	Blebbisome	CD63	6	26.38	398.938	113.141	10561.3	6.99	10523.8	2.50095e+06	136.667	181.333	30.69	4.796	1
D:\Blebbisome vs Oncosome POIs\3n\Blebbisomes\NMIIB CD63\max ip	2	Blebbisome	CD63	7	15.334	175.903	108.499	1382.74	5.115	2697.26	640992	45	133.25	31.12	4.038	0.2563
D:\Blebbisome vs Oncosome POIs\3n\Blebbisomes\NMIIB CD63\max ip	2	Blebbisome	CD63	8	6.72	364.918	109.792	11012.3	3.131	2452.28	582775	52.25	92.75	57.051	2.829	0.233022
D:\Blebbisome vs Oncosome POIs\3n\Blebbisomes\NMIIB CD63\max ip	2	Blebbisome	CD63	9	11.063	224.052	110.354	8977.65	4.531	2478.62	589033	53	35.5	126.706	3.317	0.235524
D:\Blebbisome vs Oncosome POIs\3n\Blebbisomes\NMIIB CD63\max ip	2	Blebbisome	CD63	10	25.938	134.741	104.508	1851.18	7.467	3494.88	830542	131.5	224.5	74.636	4.78	0.332091
D:\Blebbisome vs Oncosome POIs\3n\Oncosomes\NMIIB CD63\max ip	2	Oncosome	CD63	1	10.844	194.047	138.471	687.618	3.866	2104.22	500058	59.75	86.75	153.865	3.634	0.199948
D:\Blebbisome vs Oncosome POIs\3n\Oncosomes\NMIIB CD63\max ip	2	Oncosome	CD63	2	19.323	274.297	111.894	11017.6	5.396	5300.21	1.25957e+06	115	84.333	117.181	4.798	0.503638
D:\Blebbisome vs Oncosome POIs\3n\Oncosomes\NMIIB CD63\max ip	2	Oncosome	CD63	3	5.706	186.112	115.166	460.808	3.321	1061.95	252367	97.5	69	131.239	2.338	0.100909
D:\Blebbisome vs Oncosome POIs\3n\Oncosomes\NMIIB CD63\max ip	2	Oncosome	CD63	4	9.906	212.853	115.628	3661.22	4.164	2108.42	501056	73	93	139.423	3.225	0.200347
D:\Blebbisome vs Oncosome POIs\3n\Oncosomes\NMIIB CD63\max ip	2	Oncosome	CD63	5	7.663	169.024	113.481	719.676	3.516	1295.17	307792	56.5	103	39.196	2.854	0.12307
D:\Blebbisome vs Oncosome POIs\3n\Oncosomes\NMIIB CD63\max ip	2	Oncosome	CD63	6	26.38	398.938	113.141	10561.3	6.99	10523.8	2.50095e+06	136.667	181.333	30.69	4.796	1
D:\Blebbisome vs Oncosome POIs\3n\Oncosomes\NMIIB CD63\max ip	2	Oncosome	CD63	7	15.334	175.903	108.499	1382.74	5.115	2697.26	640992	45	133.25	31.12	4.038	0.2563
D:\Blebbisome vs Oncosome POIs\3n\Oncosomes\NMIIB CD63\max ip	2	Oncosome	CD63	8	6.72	364.918	109.792	11012.3	3.131	2452.28	582775	52.25	92.75	57.051	2.829	0.233022
D:\Blebbisome vs Oncosome POIs\3n\Oncosomes\NMIIB CD63\max ip	2	Oncosome	CD63	9	11.063	224.052	110.354	8977.65	4.531	2478.62	589033	53	35.5	126.706	3.317	0.235524
D:\Blebbisome vs Oncosome POIs\3n\Oncosomes\NMIIB CD63\max ip	2	Oncosome	CD63	10	25.938	134.741	104.508	1851.18	7.467	3494.88	830542	131.5	224.5	74.636	4.78	0.332091
D:\Blebbisome vs Oncosome POIs\4n\Blebbisomes\NMIIB CD63\max ip	3	Blebbisome	CD63	1	46.599	298.578	100.734	2860.28	12.796	13913.4	3.30645e+06	88.667	91.667	141.794	6.101	1
D:\Blebbisome vs Oncosome POIs\4n\Blebbisomes\NMIIB CD63\max ip	3	Blebbisome	CD63	2	22.752	389.437	105.785	3005.78	6.273	8860.62	2.10569e+06	57	126	16.624	5.056	0.636842
D:\Blebbisome vs Oncosome POIs\4n\Blebbisomes\NMIIB CD63\max ip	3	Blebbisome	CD63	3	18.852	257.465	99.259	1842.85	7.101	4853.62	1.15344e+06	124	94.25	111.291	4.915	0.348845
D:\Blebbisome vs Oncosome POIs\4n\Blebbisomes\NMIIB CD63\max ip	3	Blebbisome	CD63	4	14.997	346.059	111.38	1391.64	6.175	5189.88	1.23335e+06	103	81.5	96.938	4.216	0.373014
D:\Blebbisome vs Oncosome POIs\4n\Blebbisomes\NMIIB CD63\max ip	3	Blebbisome	CD63	5	25.883	210.039	99.833	1777.65	9.085	5436.46	1.29195e+06	123	89.333	98.072	6.925	0.390736
D:\Blebbisome vs Oncosome POIs\4n\Blebbisomes\NMIIB CD63\max ip	3	Blebbisome	CD63	6	27.903	464.393	99.986	18554.4	11.477	12957.9	3.07939e+06	93	253.5	71.207	4.205	0.931328
D:\Blebbisome vs Oncosome POIs\4n\Blebbisomes\NMIIB CD63\max ip	3	Blebbisome	CD63	7	33.209	288.666	100.445	3316.93	8.364	9586.33	2.27815e+06	166	121	131.437	5.842	0.689
D:\Blebbisome vs Oncosome POIs\4n\Blebbisomes\NMIIB CD63\max ip	3	Blebbisome	CD63	8	19.201	461.767	104.405	3295.82	7.405	8866.32	2.10704e+06	60.333	86.667	157.329	4.316	0.637251
D:\Blebbisome vs Oncosome POIs\4n\Blebbisomes\NMIIB CD63\max ip	3	Blebbisome	CD63	9	16.487	136.244	100.037	784.593	5.956	2246.22	533806	48	102.75	156.576	4.328	0.161443
D:\Blebbisome vs Oncosome POIs\4n\Blebbisomes\NMIIB CD63\max ip	3	Blebbisome	CD63	10	17.938	234.092	106.795	1741.78	6.318	4199.25	997934	107.333	138.667	72.061	4.372	0.301814
D:\Blebbisome vs Oncosome POIs\4n\Oncosomes\NMIIB CD63\max ip	3	Oncosome	CD63	1	15.565	225.174	165.382	1466.14	4.847	3504.88	832919	56.333	136	28.508	4.315	0.251907
D:\Blebbisome vs Oncosome POIs\4n\Oncosomes\NMIIB CD63\max ip	3	Oncosome	CD63	2	11.757	126.175	99.202	901.842	4.349	1483.44	352532	90.333	58.667	109.156	3.525	0.106619
D:\Blebbisome vs Oncosome POIs\4n\Oncosomes\NMIIB CD63\max ip	3	Oncosome	CD63	3	12.014	133.491	100.384	693.607	4.303	1603.72	381116	91.75	86	107.547	3.708	0.115264
D:\Blebbisome vs Oncosome POIs\4n\Oncosomes\NMIIB CD63\max ip	3	Oncosome	CD63	4	9.325	135.625	109.729	547.036	4.014	1264.68	300545	38.25	34.5	98.13	3.089	0.0908965
D:\Blebbisome vs Oncosome POIs\4n\Oncosomes\NMIIB CD63\max ip	3	Oncosome	CD63	5	8.016	116.742	100.39	436.716	3.403	935.824	222394	29	122	28.153	2.984	0.0672607
D:\Blebbisome vs Oncosome POIs\4n\Oncosomes\NMIIB CD63\max ip	3	Oncosome	CD63	6	13.415	159.205	99.566	813.068	4.385	2135.73	507546	76.833	57.833	126.983	4.035	0.153502
D:\Blebbisome vs Oncosome POIs\4n\Oncosomes\NMIIB CD63\max ip	3	Oncosome	CD63	7	17.699	331.663	98.948	2419.75	5.132	5869.98	1.39497e+06	55.25	63.25	163.856	4.466	0.421894
D:\Blebbisome vs Oncosome POIs\4n\Oncosomes\NMIIB CD63\max ip	3	Oncosome	CD63	8	7.318	114.058	99.693	307.158	3.397	834.631	198346	27.5	49.25	128.019	2.887	0.0599876
D:\Blebbisome vs Oncosome POIs\4n\Oncosomes\NMIIB CD63\max ip	3	Oncosome	CD63	9	8.807	143.222	112.345	849.379	3.505	1261.39	299763	40.333	60.667	132.5	3.222	0.0906599
D:\Blebbisome vs Oncosome POIs\4n\Oncosomes\NMIIB CD63\max ip	3	Oncosome	CD63	10	17.732	114.155	103.012	170.78	5.02	2024.22	481047	49.5	115.75	62.276	4.511	0.145487
"D:\Blebbisome vs Oncosome POIs\1n\TUFM APE1\blebbisome"	1	Blebbisome	KRT18	1	10.537	173.535	106.731	888.236	4.937	1828.49	434532	123	153.5	73.589	3.236	0.279489
"D:\Blebbisome vs Oncosome POIs\1n\TUFM APE1\blebbisome"	1	Blebbisome	KRT18	2	22.205	149.65	105.211	1231.04	6.893	3323.02	789702	95	74	125.036	5.29	0.451268
"D:\Blebbisome vs Oncosome POIs\1n\TUFM APE1\blebbisome"	1	Blebbisome	KRT18	3	38.04	160.601	107.042	656.716	8.894	6109.24	1.45184e+06	93	205.333	68.612	6.743	0.829639
"D:\Blebbisome vs Oncosome POIs\1n\TUFM APE1\blebbisome"	1	Blebbisome	KRT18	4	23.926	307.767	106.956	2548.08	6.937	7363.74	1.74996e+06	32	104	16.571	5.806	1
"D:\Blebbisome vs Oncosome POIs\1n\TUFM APE1\blebbisome"	1	Blebbisome	KRT18	5	22.837	263.312	105.628	1244	7.894	6013.13	1.42899e+06	86.5	85	149.642	5.035	0.816586
"D:\Blebbisome vs Oncosome POIs\1n\TUFM APE1\blebbisome"	1	Blebbisome	KRT18	6	20.653	241.038	107.048	1608.64	6.719	4978.07	1.18302e+06	145	78	100.008	4.425	0.676024
"D:\Blebbisome vs Oncosome POIs\1n\TUFM APE1\blebbisome"	1	Blebbisome	KRT18	7	16.92	180.827	107.556	1197.85	6.271	3059.61	727104	48.333	134.667	49.334	4.482	0.415497
"D:\Blebbisome vs Oncosome POIs\1n\TUFM APE1\blebbisome"	1	Blebbisome	KRT18	8	20.11	325.326	108.147	1374.24	6.64	6542.24	1.55473e+06	71.5	171.5	55.146	4.463	0.88844
"D:\Blebbisome vs Oncosome POIs\1n\TUFM APE1\blebbisome"	1	Blebbisome	KRT18	9	19.542	150.272	104.915	449.723	6.096	2936.57	697862	118.5	55	95.802	5.316	0.398787
"D:\Blebbisome vs Oncosome POIs\1n\TUFM APE1\blebbisome"	1	Blebbisome	KRT18	10	31.854	193.199	107.058	1029.34	8.194	6154.18	1.46251e+06	174	112	102.111	6.102	0.835741
"D:\Blebbisome vs Oncosome POIs\1n\TUFM APE1\blebbisome"	1	Oncosome	KRT18	1	14.778	150.451	104.92	732.854	5.23	2223.41	528383	108	78	113.385	4.029	0.30194
"D:\Blebbisome vs Oncosome POIs\1n\TUFM APE1\blebbisome"	1	Oncosome	KRT18	2	6.577	313.781	106.07	3032.79	3.48	2063.74	490439	137.5	175	163.761	2.559	0.280257
"D:\Blebbisome vs Oncosome POIs\1n\TUFM APE1\blebbisome"	1	Oncosome	KRT18	3	5.071	118.518	105.713	176.188	2.872	600.954	142814	167.667	149.333	117.337	2.311	0.0816099
"D:\Blebbisome vs Oncosome POIs\1n\TUFM APE1\blebbisome"	1	Oncosome	KRT18	4	6.96	178.941	112.964	2189.89	3.284	1245.42	295968	56	93.5	20.225	2.858	0.169128
"D:\Blebbisome vs Oncosome POIs\1n\TUFM APE1\blebbisome"	1	Oncosome	KRT18	5	21.742	150.592	106.001	559.491	5.791	3274.23	778107	149	178	175.503	5.016	0.444643
"D:\Blebbisome vs Oncosome POIs\1n\TUFM APE1\blebbisome"	1	Oncosome	KRT18	6	3.913	240.808	115.895	574.138	2.738	942.377	223952	95	78	126.327	1.92	0.127975
"D:\Blebbisome vs Oncosome POIs\1n\TUFM APE1\blebbisome"	1	Oncosome	KRT18	7	10.995	161.431	118.051	306.106	3.935	1774.99	421819	98.5	61	113.819	3.665	0.241045
"D:\Blebbisome vs Oncosome POIs\1n\TUFM APE1\blebbisome"	1	Oncosome	KRT18	8	5.967	175.251	117.461	434.735	2.941	1045.7	248505	31.667	71.333	31.47	2.66	0.142006
"D:\Blebbisome vs Oncosome POIs\1n\TUFM APE1\blebbisome"	1	Oncosome	KRT18	9	17.009	217.347	116.419	1689.65	5.337	3696.75	878518	113	72	106.232	4.23	0.502021
"D:\Blebbisome vs Oncosome POIs\1n\TUFM APE1\blebbisome"	1	Oncosome	KRT18	10	23.476	150.1	104.524	2278.09	6.249	3523.76	837407	104	33	99.56	4.93	0.478529
D:\Blebbisome vs Oncosome POIs\3n\Blebbisomes\NMIIA Cytokeratin\max ip	2	Blebbisome	KRT18	1	11.063	145.012	102.781	721.024	4.239	1604.23	381238	49.333	36	97.179	3.381	0.174931
D:\Blebbisome vs Oncosome POIs\3n\Blebbisomes\NMIIA Cytokeratin\max ip	2	Blebbisome	KRT18	2	12.805	157.705	102.64	2222.72	4.525	2019.37	479895	65.667	46.333	121.715	3.893	0.2202
D:\Blebbisome vs Oncosome POIs\3n\Blebbisomes\NMIIA Cytokeratin\max ip	2	Blebbisome	KRT18	3	70.092	130.837	100.682	670.468	13.728	9170.61	2.17935e+06	54	228	47.49	8.97	1
D:\Blebbisome vs Oncosome POIs\3n\Blebbisomes\NMIIA Cytokeratin\max ip	2	Blebbisome	KRT18	4	37.396	130.837	102.08	349.432	9.221	4892.78	1.16275e+06	102	184.5	44.145	6.947	0.533528
D:\Blebbisome vs Oncosome POIs\3n\Blebbisomes\NMIIA Cytokeratin\max ip	2	Blebbisome	KRT18	5	12.674	124.668	101.15	256.473	4.524	1580.08	375500	70	111	39.911	4.005	0.172299
D:\Blebbisome vs Oncosome POIs\3n\Blebbisomes\NMIIA Cytokeratin\max ip	2	Blebbisome	KRT18	6	13.032	125.864	102.701	257.047	5.382	1640.26	389801	78	37	100.768	3.624	0.178861
D:\Blebbisome vs Oncosome POIs\3n\Blebbisomes\NMIIA Cytokeratin\max ip	2	Blebbisome	KRT18	7	22.302	150.977	100.988	1448.1	8.237	3367.11	800180	137	90.5	101.354	3.847	0.367164
D:\Blebbisome vs Oncosome POIs\3n\Blebbisomes\NMIIA Cytokeratin\max ip	2	Blebbisome	KRT18	8	30.773	223.939	99.901	4396.81	9.507	6891.21	1.63767e+06	122	86.333	115.749	5.64	0.751445
D:\Blebbisome vs Oncosome POIs\3n\Blebbisomes\NMIIA Cytokeratin\max ip	2	Blebbisome	KRT18	9	24.701	134.751	101.522	308.221	6.587	3328.45	790991	49	134.667	13.671	5.591	0.362947
D:\Blebbisome vs Oncosome POIs\3n\Blebbisomes\NMIIA Cytokeratin\max ip	2	Blebbisome	KRT18	10	53.298	146.377	100.637	2657.11	14.656	7801.57	1.85401e+06	57.333	108.333	162.661	7.496	0.850715
D:\Blebbisome vs Oncosome POIs\3n\Oncosomes\NMIIA Cytokeratin\max ip	2	Oncosome	KRT18	1	11.063	145.012	102.781	721.024	4.239	1604.23	381238	49.333	36	97.179	3.381	0.174931
D:\Blebbisome vs Oncosome POIs\3n\Oncosomes\NMIIA Cytokeratin\max ip	2	Oncosome	KRT18	2	12.805	157.705	102.64	2222.72	4.525	2019.37	479895	65.667	46.333	121.715	3.893	0.2202
D:\Blebbisome vs Oncosome POIs\3n\Oncosomes\NMIIA Cytokeratin\max ip	2	Oncosome	KRT18	3	12.312	142.182	103.062	655.057	4.076	1750.61	416025	54	94.75	5.937	3.9	0.190893
D:\Blebbisome vs Oncosome POIs\3n\Oncosomes\NMIIA Cytokeratin\max ip	2	Oncosome	KRT18	4	2.47	133.162	104.49	224.483	1.915	328.918	78165.9	68	83	116.131	1.678	0.0358665
D:\Blebbisome vs Oncosome POIs\3n\Oncosomes\NMIIA Cytokeratin\max ip	2	Oncosome	KRT18	5	4.132	133.444	104.528	246.764	2.55	551.417	131042	73.5	59.833	71.719	2.06	0.0601287
D:\Blebbisome vs Oncosome POIs\3n\Oncosomes\NMIIA Cytokeratin\max ip	2	Oncosome	KRT18	6	11.218	164.26	104.523	692.985	4.074	1842.73	437917	57.25	73.5	137.097	3.59	0.200939
D:\Blebbisome vs Oncosome POIs\3n\Oncosomes\NMIIA Cytokeratin\max ip	2	Oncosome	KRT18	7	26.758	149.906	100.651	1083.78	6.987	4011.23	953252	48.667	100.667	151.135	5.322	0.437401
D:\Blebbisome vs Oncosome POIs\3n\Oncosomes\NMIIA Cytokeratin\max ip	2	Oncosome	KRT18	8	9.615	123.94	102.417	618.544	3.724	1191.7	283203	130.25	133.25	168.445	3.408	0.129948
D:\Blebbisome vs Oncosome POIs\3n\Oncosomes\NMIIA Cytokeratin\max ip	2	Oncosome	KRT18	9	14.984	161.756	103.155	1984.82	4.762	2423.83	576012	68.667	146.667	67.86	4.232	0.264304
D:\Blebbisome vs Oncosome POIs\3n\Oncosomes\NMIIA Cytokeratin\max ip	2	Oncosome	KRT18	10	27.659	161.829	102.989	1361.57	6.223	4475.99	1.0637e+06	58.75	118.5	9.904	5.711	0.48808
D:\Blebbisome vs Oncosome POIs\4n\Blebbisomes\NMIIA Cytokeratin\max ip	3	Blebbisome	KRT18	1	15.691	156.042	104.213	363.13	5.917	2448.52	581880	97.333	92	129.216	4.18	0.402048
D:\Blebbisome vs Oncosome POIs\4n\Blebbisomes\NMIIA Cytokeratin\max ip	3	Blebbisome	KRT18	2	20.686	135.226	103.439	416.358	6.316	2797.31	664769	87	122.5	174.992	4.977	0.45932
D:\Blebbisome vs Oncosome POIs\4n\Blebbisomes\NMIIA Cytokeratin\max ip	3	Blebbisome	KRT18	3	17.821	141.341	103.98	327.199	5.847	2518.78	598577	100.5	162	49.95	4.82	0.413585
D:\Blebbisome vs Oncosome POIs\4n\Blebbisomes\NMIIA Cytokeratin\max ip	3	Blebbisome	KRT18	4	18.326	135.253	103.806	524.559	5.687	2478.59	589026	111.5	113	115.688	4.551	0.406985
D:\Blebbisome vs Oncosome POIs\4n\Blebbisomes\NMIIA Cytokeratin\max ip	3	Blebbisome	KRT18	5	27.343	147.841	104.586	1333.62	7.486	4042.45	960670	117	89	115.677	5.375	0.663771
D:\Blebbisome vs Oncosome POIs\4n\Blebbisomes\NMIIA Cytokeratin\max ip	3	Blebbisome	KRT18	6	19.171	149.458	104.442	528.12	6.905	2865.32	680930	54.333	80.667	153.997	4.217	0.470486
D:\Blebbisome vs Oncosome POIs\4n\Blebbisomes\NMIIA Cytokeratin\max ip	3	Blebbisome	KRT18	7	14.871	138.395	104.355	553.753	5.783	2058.06	489089	37	115.75	3.376	3.49	0.337934
D:\Blebbisome vs Oncosome POIs\4n\Blebbisomes\NMIIA Cytokeratin\max ip	3	Blebbisome	KRT18	8	28.934	145.966	103.312	667.997	8.104	4223.36	1.00366e+06	44.75	115	151.948	5.361	0.693478
D:\Blebbisome vs Oncosome POIs\4n\Blebbisomes\NMIIA Cytokeratin\max ip	3	Blebbisome	KRT18	9	34.854	174.73	103.935	1020.23	8.317	6090.12	1.44729e+06	97.5	145.5	12.844	4.551	1
D:\Blebbisome vs Oncosome POIs\4n\Blebbisomes\NMIIA Cytokeratin\max ip	3	Blebbisome	KRT18	10	29.792	142.708	103.578	424.604	8.774	4251.59	1.01037e+06	76	169	56.153	4.551	0.698113
D:\Blebbisome vs Oncosome POIs\4n\Oncosomes\NMIIA Cytokeratin\max ip	3	Oncosome	KRT18	1	16.798	125.12	101.27	956.537	4.879	2101.78	499478	86.333	47	110.764	4.515	0.345112
D:\Blebbisome vs Oncosome POIs\4n\Oncosomes\NMIIA Cytokeratin\max ip	3	Oncosome	KRT18	2	6.876	132.491	104.428	374.788	3.072	910.977	216490	50.75	137.75	75.01	2.919	0.149583
D:\Blebbisome vs Oncosome POIs\4n\Oncosomes\NMIIA Cytokeratin\max ip	3	Oncosome	KRT18	3	7.856	198.551	102.456	1458.52	3.369	1559.87	370695	36.667	23	119.197	3.081	0.25613
D:\Blebbisome vs Oncosome POIs\4n\Oncosomes\NMIIA Cytokeratin\max ip	3	Oncosome	KRT18	4	9.056	124.019	98.95	384.371	3.575	1123.05	266888	41.667	34.5	95.728	3.321	0.184405
D:\Blebbisome vs Oncosome POIs\4n\Oncosomes\NMIIA Cytokeratin\max ip	3	Oncosome	KRT18	5	24.461	2083.97	346.37	3518.02	6.1	50975.5	1.21141e+07	14.75	99.75	6.105	5.118	8.3702
D:\Blebbisome vs Oncosome POIs\4n\Oncosomes\NMIIA Cytokeratin\max ip	3	Oncosome	KRT18	6	11.159	129.098	101.431	784.819	4.082	1440.66	342367	50	63	135	3.575	0.236557
D:\Blebbisome vs Oncosome POIs\4n\Oncosomes\NMIIA Cytokeratin\max ip	3	Oncosome	KRT18	7	9.581	144.155	103.321	471.158	3.732	1381.22	328242	26	112.75	47.994	3.367	0.226797
D:\Blebbisome vs Oncosome POIs\4n\Oncosomes\NMIIA Cytokeratin\max ip	3	Oncosome	KRT18	8	17.438	177.786	104.025	4547.93	5.898	3100.19	736746	43	72	150.333	4.046	0.509052
D:\Blebbisome vs Oncosome POIs\4n\Oncosomes\NMIIA Cytokeratin\max ip	3	Oncosome	KRT18	9	10.503	144.341	107.498	386.968	3.917	1516.02	360276	73	20.5	117.626	3.633	0.248932
D:\Blebbisome vs Oncosome POIs\4n\Oncosomes\NMIIA Cytokeratin\max ip	3	Oncosome	KRT18	10	16.184	174.081	104.449	1366.67	4.78	2817.29	669517	66.5	123	82.2	4.449	0.4626
"D:\Blebbisome vs Oncosome POIs\1n\TUFM APE1\blebbisome"	1	Blebbisome	NMIIA	1	10.537	5235.3	512.942	15131.5	4.937	55162.8	1.31092e+07	123	153.5	73.589	3.236	0.0251322
"D:\Blebbisome vs Oncosome POIs\1n\TUFM APE1\blebbisome"	1	Blebbisome	NMIIA	2	22.205	3360.92	217.023	13929.2	6.893	74630.4	1.77356e+07	95	74	125.036	5.29	0.49209
"D:\Blebbisome vs Oncosome POIs\1n\TUFM APE1\blebbisome"	1	Blebbisome	NMIIA	3	38.04	3964.01	406.418	16921.6	8.894	150790	3.58346e+07	93	205.333	68.612	6.743	0.665755
"D:\Blebbisome vs Oncosome POIs\1n\TUFM APE1\blebbisome"	1	Blebbisome	NMIIA	4	23.926	4492.39	411.689	18174.9	6.937	107487	2.55437e+07	32	104	16.571	5.806	1.34515
"D:\Blebbisome vs Oncosome POIs\1n\TUFM APE1\blebbisome"	1	Blebbisome	NMIIA	5	22.837	3710.6	403.295	21477.7	7.894	84737.2	2.01374e+07	86.5	85	149.642	5.035	0.958855
"D:\Blebbisome vs Oncosome POIs\1n\TUFM APE1\blebbisome"	1	Blebbisome	NMIIA	6	20.653	3605.45	330.063	11245	6.719	74462	1.76956e+07	145	78	100.008	4.425	0.755915
"D:\Blebbisome vs Oncosome POIs\1n\TUFM APE1\blebbisome"	1	Blebbisome	NMIIA	7	16.92	5065.86	557.436	22075.5	6.271	85715.2	2.03698e+07	48.333	134.667	49.334	4.482	0.664253
"D:\Blebbisome vs Oncosome POIs\1n\TUFM APE1\blebbisome"	1	Blebbisome	NMIIA	8	20.11	4356.05	572.292	17019.3	6.64	87599.1	2.08175e+07	71.5	171.5	55.146	4.463	0.764639
"D:\Blebbisome vs Oncosome POIs\1n\TUFM APE1\blebbisome"	1	Blebbisome	NMIIA	9	19.542	2785	281.056	24502.8	6.096	54423.6	1.29335e+07	118.5	55	95.802	5.316	0.781445
"D:\Blebbisome vs Oncosome POIs\1n\TUFM APE1\blebbisome"	1	Blebbisome	NMIIA	10	31.854	3519.13	384.062	17939.1	8.194	112099	2.66398e+07	174	112	102.111	6.102	0.485497
"D:\Blebbisome vs Oncosome POIs\1n\TUFM APE1\blebbisome"	1	Oncosome	NMIIA	1	14.778	1062.76	157.135	2759.46	5.23	15705.7	3.7324e+06	108	78	113.385	4.029	1
"D:\Blebbisome vs Oncosome POIs\1n\TUFM APE1\blebbisome"	1	Oncosome	NMIIA	2	6.577	338.679	130.562	1579.37	3.48	2227.5	529355	137.5	175	163.761	2.559	0.140106
"D:\Blebbisome vs Oncosome POIs\1n\TUFM APE1\blebbisome"	1	Oncosome	NMIIA	3	5.071	134.342	117.805	227.256	2.872	681.192	161882	167.667	149.333	117.337	2.311	0.0198708
"D:\Blebbisome vs Oncosome POIs\1n\TUFM APE1\blebbisome"	1	Oncosome	NMIIA	4	6.96	362.183	128.513	1629.38	3.284	2520.77	599051	56	93.5	20.225	2.858	0.00607671
"D:\Blebbisome vs Oncosome POIs\1n\TUFM APE1\blebbisome"	1	Oncosome	NMIIA	5	21.742	1544.7	331.631	3071.33	5.791	33585.5	7.98145e+06	149	178	175.503	5.016	0.022487
"D:\Blebbisome vs Oncosome POIs\1n\TUFM APE1\blebbisome"	1	Oncosome	NMIIA	6	3.913	2496.08	624.895	5012.46	2.738	9768.14	2.32136e+06	95	78	126.327	1.92	0.299606
"D:\Blebbisome vs Oncosome POIs\1n\TUFM APE1\blebbisome"	1	Oncosome	NMIIA	7	10.995	1412.37	362.794	2645.97	3.935	15529.5	3.69051e+06	98.5	61	113.819	3.665	0.0871386
"D:\Blebbisome vs Oncosome POIs\1n\TUFM APE1\blebbisome"	1	Oncosome	NMIIA	8	5.967	2286.83	525.056	5921.14	2.941	13645.2	3.24273e+06	31.667	71.333	31.47	2.66	0.138534
"D:\Blebbisome vs Oncosome POIs\1n\TUFM APE1\blebbisome"	1	Oncosome	NMIIA	9	17.009	349.364	141.02	7951.75	5.337	5942.16	1.41213e+06	113	72	106.232	4.23	0.121725
"D:\Blebbisome vs Oncosome POIs\1n\TUFM APE1\blebbisome"	1	Oncosome	NMIIA	10	23.476	935.908	180.853	3552.35	6.249	21971.5	5.22143e+06	104	33	99.56	4.93	0.0530082
D:\Blebbisome vs Oncosome POIs\3n\Blebbisomes\NMIIA Cytokeratin\max ip	2	Blebbisome	NMIIA	1	11.063	11.867	0	3084.44	4.239	131.283	31198.8	49.333	36	97.179	3.381	0.000460374
D:\Blebbisome vs Oncosome POIs\3n\Blebbisomes\NMIIA Cytokeratin\max ip	2	Blebbisome	NMIIA	2	12.805	416.158	117.388	10569	4.525	5328.81	1.26637e+06	65.667	46.333	121.715	3.893	0.0186867
D:\Blebbisome vs Oncosome POIs\3n\Blebbisomes\NMIIA Cytokeratin\max ip	2	Blebbisome	NMIIA	3	70.092	2056.99	133.758	10969.1	13.728	144178	3.42633e+07	54	228	47.49	8.97	0.505594
D:\Blebbisome vs Oncosome POIs\3n\Blebbisomes\NMIIA Cytokeratin\max ip	2	Blebbisome	NMIIA	4	37.396	4006.64	147.532	28693.4	9.221	149832	3.5607e+07	102	184.5	44.145	6.947	0.525422
D:\Blebbisome vs Oncosome POIs\3n\Blebbisomes\NMIIA Cytokeratin\max ip	2	Blebbisome	NMIIA	5	12.674	5959.28	365.673	13743.3	4.524	75529.9	1.79494e+07	70	111	39.911	4.005	0.264863
D:\Blebbisome vs Oncosome POIs\3n\Blebbisomes\NMIIA Cytokeratin\max ip	2	Blebbisome	NMIIA	6	13.032	4981.36	169.999	10808	5.382	64917.2	1.54273e+07	78	37	100.768	3.624	0.227647
D:\Blebbisome vs Oncosome POIs\3n\Blebbisomes\NMIIA Cytokeratin\max ip	2	Blebbisome	NMIIA	7	22.302	2415.53	137.91	13374.1	8.237	53871.3	1.28023e+07	137	90.5	101.354	3.847	0.188912
D:\Blebbisome vs Oncosome POIs\3n\Blebbisomes\NMIIA Cytokeratin\max ip	2	Blebbisome	NMIIA	8	30.773	5138.81	170.605	37611.1	9.507	158135	3.75801e+07	122	86.333	115.749	5.64	0.554537
D:\Blebbisome vs Oncosome POIs\3n\Blebbisomes\NMIIA Cytokeratin\max ip	2	Blebbisome	NMIIA	9	24.701	6604.8	232.211	25603.3	6.587	163143	3.87702e+07	49	134.667	13.671	5.591	0.572098
D:\Blebbisome vs Oncosome POIs\3n\Blebbisomes\NMIIA Cytokeratin\max ip	2	Blebbisome	NMIIA	10	53.298	5350.42	174.575	26590.4	14.656	285166	6.77684e+07	57.333	108.333	162.661	7.496	1
D:\Blebbisome vs Oncosome POIs\3n\Oncosomes\NMIIA Cytokeratin\max ip	2	Oncosome	NMIIA	1	11.063	11.867	0	3084.44	4.239	131.283	31198.8	49.333	36	97.179	3.381	0.000460374
D:\Blebbisome vs Oncosome POIs\3n\Oncosomes\NMIIA Cytokeratin\max ip	2	Oncosome	NMIIA	2	12.805	416.158	117.388	10569	4.525	5328.81	1.26637e+06	65.667	46.333	121.715	3.893	0.0186867
D:\Blebbisome vs Oncosome POIs\3n\Oncosomes\NMIIA Cytokeratin\max ip	2	Oncosome	NMIIA	3	12.312	666.004	112.548	3944.88	4.076	8200.14	1.94873e+06	54	94.75	5.937	3.9	0.0287557
D:\Blebbisome vs Oncosome POIs\3n\Oncosomes\NMIIA Cytokeratin\max ip	2	Oncosome	NMIIA	4	2.47	177.506	113.738	418.236	1.915	438.45	104196	68	83	116.131	1.678	0.00153753
D:\Blebbisome vs Oncosome POIs\3n\Oncosomes\NMIIA Cytokeratin\max ip	2	Oncosome	NMIIA	5	4.132	233.284	125.099	630.52	2.55	963.976	229085	73.5	59.833	71.719	2.06	0.0033804
D:\Blebbisome vs Oncosome POIs\3n\Oncosomes\NMIIA Cytokeratin\max ip	2	Oncosome	NMIIA	6	11.218	5209.38	297.23	23240.9	4.074	58440.8	1.38882e+07	57.25	73.5	137.097	3.59	0.204936
D:\Blebbisome vs Oncosome POIs\3n\Oncosomes\NMIIA Cytokeratin\max ip	2	Oncosome	NMIIA	7	26.758	2631.84	206.644	10777.1	6.987	70423.6	1.67359e+07	48.667	100.667	151.135	5.322	0.246957
D:\Blebbisome vs Oncosome POIs\3n\Oncosomes\NMIIA Cytokeratin\max ip	2	Oncosome	NMIIA	8	9.615	171.257	111.034	476.53	3.724	1646.67	391323	130.25	133.25	168.445	3.408	0.00577442
D:\Blebbisome vs Oncosome POIs\3n\Oncosomes\NMIIA Cytokeratin\max ip	2	Oncosome	NMIIA	9	14.984	400.271	114.832	8911.95	4.762	5997.85	1.42536e+06	68.667	146.667	67.86	4.232	0.0210329
D:\Blebbisome vs Oncosome POIs\3n\Oncosomes\NMIIA Cytokeratin\max ip	2	Oncosome	NMIIA	10	27.659	5945.37	788.459	17034.3	6.223	164442	3.90789e+07	58.75	118.5	9.904	5.711	0.576654
D:\Blebbisome vs Oncosome POIs\4n\Blebbisomes\NMIIA Cytokeratin\max ip	3	Blebbisome	NMIIA	1	15.691	2917.12	145.509	19477.1	5.917	45773.8	1.08779e+07	97.333	92	129.216	4.18	0.208219
D:\Blebbisome vs Oncosome POIs\4n\Blebbisomes\NMIIA Cytokeratin\max ip	3	Blebbisome	NMIIA	2	20.686	7679.87	157.918	36181.3	6.316	158868	3.77542e+07	87	122.5	174.992	4.977	0.72267
D:\Blebbisome vs Oncosome POIs\4n\Blebbisomes\NMIIA Cytokeratin\max ip	3	Blebbisome	NMIIA	3	17.821	5953.47	221.813	30088	5.847	106095	2.5213e+07	100.5	162	49.95	4.82	0.482612
D:\Blebbisome vs Oncosome POIs\4n\Blebbisomes\NMIIA Cytokeratin\max ip	3	Blebbisome	NMIIA	4	18.326	6629.55	170.752	24783	5.687	121491	2.88717e+07	111.5	113	115.688	4.551	0.552646
D:\Blebbisome vs Oncosome POIs\4n\Blebbisomes\NMIIA Cytokeratin\max ip	3	Blebbisome	NMIIA	5	27.343	4595.2	156.215	30605.8	7.486	125648	2.98596e+07	117	89	115.677	5.375	0.571555
D:\Blebbisome vs Oncosome POIs\4n\Blebbisomes\NMIIA Cytokeratin\max ip	3	Blebbisome	NMIIA	6	19.171	3390.77	186.074	26273.3	6.905	65005.8	1.54483e+07	54.333	80.667	153.997	4.217	0.295703
D:\Blebbisome vs Oncosome POIs\4n\Blebbisomes\NMIIA Cytokeratin\max ip	3	Blebbisome	NMIIA	7	14.871	6516.61	129.806	42077.9	5.783	96907.7	2.30297e+07	37	115.75	3.376	3.49	0.440821
D:\Blebbisome vs Oncosome POIs\4n\Blebbisomes\NMIIA Cytokeratin\max ip	3	Blebbisome	NMIIA	8	28.934	6817.34	282.172	30117.5	8.104	197252	4.68761e+07	44.75	115	151.948	5.361	0.897275
D:\Blebbisome vs Oncosome POIs\4n\Blebbisomes\NMIIA Cytokeratin\max ip	3	Blebbisome	NMIIA	9	34.854	6307.22	313.292	31348.6	8.317	219834	5.22427e+07	97.5	145.5	12.844	4.551	1
D:\Blebbisome vs Oncosome POIs\4n\Blebbisomes\NMIIA Cytokeratin\max ip	3	Blebbisome	NMIIA	10	29.792	5757.23	234.624	29022.2	8.774	171521	4.07612e+07	76	169	56.153	4.551	0.780227
D:\Blebbisome vs Oncosome POIs\4n\Oncosomes\NMIIA Cytokeratin\max ip	3	Oncosome	NMIIA	1	16.798	238.613	113.501	2304.3	4.879	4008.25	952543	86.333	47	110.764	4.515	0.018233
D:\Blebbisome vs Oncosome POIs\4n\Oncosomes\NMIIA Cytokeratin\max ip	3	Oncosome	NMIIA	2	6.876	1940.35	188.609	7627.46	3.072	13341.4	3.17052e+06	50.75	137.75	75.01	2.919	0.0606884
D:\Blebbisome vs Oncosome POIs\4n\Oncosomes\NMIIA Cytokeratin\max ip	3	Oncosome	NMIIA	3	7.856	6505.98	450.307	14393.1	3.369	51112.5	1.21467e+07	36.667	23	119.197	3.081	0.232505
D:\Blebbisome vs Oncosome POIs\4n\Oncosomes\NMIIA Cytokeratin\max ip	3	Oncosome	NMIIA	4	9.056	409.106	115.178	1117.19	3.575	3704.66	880397	41.667	34.5	95.728	3.321	0.0168521
D:\Blebbisome vs Oncosome POIs\4n\Oncosomes\NMIIA Cytokeratin\max ip	3	Oncosome	NMIIA	5	24.461	799.426	169.717	4143	6.1	19554.6	4.64706e+06	14.75	99.75	6.105	5.118	0.0889514
D:\Blebbisome vs Oncosome POIs\4n\Oncosomes\NMIIA Cytokeratin\max ip	3	Oncosome	NMIIA	6	11.159	497.403	115.633	1454.66	4.082	5550.75	1.31911e+06	50	63	135	3.575	0.0252497
D:\Blebbisome vs Oncosome POIs\4n\Oncosomes\NMIIA Cytokeratin\max ip	3	Oncosome	NMIIA	7	9.581	889.23	158.417	7453.15	3.732	8520.15	2.02478e+06	26	112.75	47.994	3.367	0.0387571
D:\Blebbisome vs Oncosome POIs\4n\Oncosomes\NMIIA Cytokeratin\max ip	3	Oncosome	NMIIA	8	17.438	1182.01	160.506	8608.84	5.898	20611.5	4.89824e+06	43	72	150.333	4.046	0.0937593
D:\Blebbisome vs Oncosome POIs\4n\Oncosomes\NMIIA Cytokeratin\max ip	3	Oncosome	NMIIA	9	10.503	2723.31	163.458	28117.5	3.917	28603	6.79737e+06	73	20.5	117.626	3.633	0.130111
D:\Blebbisome vs Oncosome POIs\4n\Oncosomes\NMIIA Cytokeratin\max ip	3	Oncosome	NMIIA	10	16.184	4455.86	357.051	13331.4	4.78	72112.7	1.71373e+07	66.5	123	82.2	4.449	0.328032
"D:\Blebbisome vs Oncosome POIs\1n\TUFM APE1\blebbisome"	1	Blebbisome	NMIIB	1	19.525	425.829	125.948	1791.78	6.223	8314.26	1.97585e+06	100.75	94	152.7	4.85	0.229084
"D:\Blebbisome vs Oncosome POIs\1n\TUFM APE1\blebbisome"	1	Blebbisome	NMIIB	2	12.708	722.59	139.335	3213.85	5.877	9182.67	2.18222e+06	42.75	22.25	108.335	3.215	0.253012
"D:\Blebbisome vs Oncosome POIs\1n\TUFM APE1\blebbisome"	1	Blebbisome	NMIIB	3	24.419	383.103	125.989	1464.12	7.943	9354.88	2.22315e+06	57	94.667	151.551	4.793	0.257757
"D:\Blebbisome vs Oncosome POIs\1n\TUFM APE1\blebbisome"	1	Blebbisome	NMIIB	4	30.503	396.472	122.01	1716.43	7.527	12093.8	2.87403e+06	69.5	49.5	119.99	6.315	0.333222
"D:\Blebbisome vs Oncosome POIs\1n\TUFM APE1\blebbisome"	1	Blebbisome	NMIIB	5	41.15	575.999	116.433	5418.81	9.112	23702.1	5.6327e+06	84.667	148	22.609	6.613	0.653069
"D:\Blebbisome vs Oncosome POIs\1n\TUFM APE1\blebbisome"	1	Blebbisome	NMIIB	6	16.104	1169.07	188.897	3337.39	5.294	18826.5	4.47403e+06	116	101.5	157.677	4.614	0.51873
"D:\Blebbisome vs Oncosome POIs\1n\TUFM APE1\blebbisome"	1	Blebbisome	NMIIB	7	51.766	701.103	132.959	3788.21	11.976	36293.4	8.62497e+06	88	109.5	170.334	7.51	1
"D:\Blebbisome vs Oncosome POIs\1n\TUFM APE1\blebbisome"	1	Blebbisome	NMIIB	8	17.434	344.05	130.114	1031.36	6.819	5998	1.4254e+06	110	59	92.726	3.973	0.165264
"D:\Blebbisome vs Oncosome POIs\1n\TUFM APE1\blebbisome"	1	Blebbisome	NMIIB	9	25.092	719.893	128.887	2456.59	7.47	18063.5	4.29272e+06	103	181	80.251	5.842	0.497709
"D:\Blebbisome vs Oncosome POIs\1n\TUFM APE1\blebbisome"	1	Blebbisome	NMIIB	10	20.181	604.979	150.189	1918.78	7.159	12209.3	2.90148e+06	78	59	103.449	4.134	0.336405
"D:\Blebbisome vs Oncosome POIs\1n\TUFM APE1\blebbisome"	1	Oncosome	NMIIB	1	5.933	548.606	151.74	1032.42	3.56	3254.99	773535	209.667	219.333	58.917	2.196	0.0896855
"D:\Blebbisome vs Oncosome POIs\1n\TUFM APE1\blebbisome"	1	Oncosome	NMIIB	2	24.877	422.134	117.314	4221.97	7.071	10501.6	2.49566e+06	143	288	67.906	4.696	0.289353
"D:\Blebbisome vs Oncosome POIs\1n\TUFM APE1\blebbisome"	1	Oncosome	NMIIB	3	28.362	902.809	174.913	9584.13	6.459	25605.1	6.08494e+06	222	328	33.53	5.849	0.705502
"D:\Blebbisome vs Oncosome POIs\1n\TUFM APE1\blebbisome"	1	Oncosome	NMIIB	4	27.398	151.562	112.684	1670.51	9.142	4152.49	986821	106	234	41.836	4.169	0.114414
"D:\Blebbisome vs Oncosome POIs\1n\TUFM APE1\blebbisome"	1	Oncosome	NMIIB	5	18.212	327.861	124.753	1065.24	5.724	5971	1.41898e+06	124	259	72.181	3.976	0.16452
"D:\Blebbisome vs Oncosome POIs\1n\TUFM APE1\blebbisome"	1	Oncosome	NMIIB	6	37.08	204.909	112.475	6699.78	7.494	7598.09	1.80565e+06	50	165	11.991	6.357	0.209352
"D:\Blebbisome vs Oncosome POIs\1n\TUFM APE1\blebbisome"	1	Oncosome	NMIIB	7	4.477	144.912	115.133	202.884	3.626	648.807	154186	71	109	10.305	1.785	0.0178767
"D:\Blebbisome vs Oncosome POIs\1n\TUFM APE1\blebbisome"	1	Oncosome	NMIIB	8	1.241	194.721	118.207	411.95	1.498	241.716	57442.7	107	93	72.35	1.038	0.00666005
"D:\Blebbisome vs Oncosome POIs\1n\TUFM APE1\blebbisome"	1	Oncosome	NMIIB	9	2.941	145.26	114.548	413.637	2.156	427.262	101537	82	84	15.709	1.927	0.0117724
"D:\Blebbisome vs Oncosome POIs\1n\TUFM APE1\blebbisome"	1	Oncosome	NMIIB	10	25.277	208.818	116.508	2383.6	7.177	5278.32	1.25437e+06	80	74	119.809	4.752	0.145435
D:\Blebbisome vs Oncosome POIs\3n\Blebbisomes\NMIIB CD63\max ip	2	Blebbisome	NMIIB	1	10.844	873.727	156.526	8567.95	3.866	9474.59	2.2516e+06	59.75	86.75	153.865	3.634	0.711343
D:\Blebbisome vs Oncosome POIs\3n\Blebbisomes\NMIIB CD63\max ip	2	Blebbisome	NMIIB	2	19.323	286.498	119.53	1099.93	5.396	5535.96	1.3156e+06	115	84.333	117.181	4.798	0.415634
D:\Blebbisome vs Oncosome POIs\3n\Blebbisomes\NMIIB CD63\max ip	2	Blebbisome	NMIIB	3	5.706	941.79	155.755	2173.12	3.321	5373.83	1.27707e+06	97.5	69	131.239	2.338	0.403462
D:\Blebbisome vs Oncosome POIs\3n\Blebbisomes\NMIIB CD63\max ip	2	Blebbisome	NMIIB	4	9.906	1344.64	150.778	14482.3	4.164	13319.3	3.16527e+06	73	93	139.423	3.225	1
D:\Blebbisome vs Oncosome POIs\3n\Blebbisomes\NMIIB CD63\max ip	2	Blebbisome	NMIIB	5	7.663	453.963	114.92	2525.38	3.516	3478.57	826667	56.5	103	39.196	2.854	0.261168
D:\Blebbisome vs Oncosome POIs\3n\Blebbisomes\NMIIB CD63\max ip	2	Blebbisome	NMIIB	6	26.38	329.015	118.23	1472.91	6.99	8679.28	2.06259e+06	136.667	181.333	30.69	4.796	0.651632
D:\Blebbisome vs Oncosome POIs\3n\Blebbisomes\NMIIB CD63\max ip	2	Blebbisome	NMIIB	7	15.334	852.073	123.779	3552.67	5.115	13065.5	3.10495e+06	45	133.25	31.12	4.038	0.980943
D:\Blebbisome vs Oncosome POIs\3n\Blebbisomes\NMIIB CD63\max ip	2	Blebbisome	NMIIB	8	6.72	455.555	127.032	1375.44	3.131	3061.37	727521	52.25	92.75	57.051	2.829	0.229845
D:\Blebbisome vs Oncosome POIs\3n\Blebbisomes\NMIIB CD63\max ip	2	Blebbisome	NMIIB	9	11.063	836.797	136.684	4947.27	4.531	9257.23	2.19994e+06	53	35.5	126.706	3.317	0.695024
D:\Blebbisome vs Oncosome POIs\3n\Blebbisomes\NMIIB CD63\max ip	2	Blebbisome	NMIIB	10	25.938	219.962	111.246	1409.63	7.467	5705.32	1.35585e+06	131.5	224.5	74.636	4.78	0.42835
D:\Blebbisome vs Oncosome POIs\3n\Oncosomes\NMIIB CD63\max ip	2	Oncosome	NMIIB	1	10.844	873.727	156.526	8567.95	3.866	9474.59	2.2516e+06	59.75	86.75	153.865	3.634	0.711343
D:\Blebbisome vs Oncosome POIs\3n\Oncosomes\NMIIB CD63\max ip	2	Oncosome	NMIIB	2	19.323	286.498	119.53	1099.93	5.396	5535.96	1.3156e+06	115	84.333	117.181	4.798	0.415634
D:\Blebbisome vs Oncosome POIs\3n\Oncosomes\NMIIB CD63\max ip	2	Oncosome	NMIIB	3	5.706	941.79	155.755	2173.12	3.321	5373.83	1.27707e+06	97.5	69	131.239	2.338	0.403462
D:\Blebbisome vs Oncosome POIs\3n\Oncosomes\NMIIB CD63\max ip	2	Oncosome	NMIIB	4	9.906	1344.64	150.778	14482.3	4.164	13319.3	3.16527e+06	73	93	139.423	3.225	1
D:\Blebbisome vs Oncosome POIs\3n\Oncosomes\NMIIB CD63\max ip	2	Oncosome	NMIIB	5	7.663	453.963	114.92	2525.38	3.516	3478.57	826667	56.5	103	39.196	2.854	0.261168
D:\Blebbisome vs Oncosome POIs\3n\Oncosomes\NMIIB CD63\max ip	2	Oncosome	NMIIB	6	26.38	329.015	118.23	1472.91	6.99	8679.28	2.06259e+06	136.667	181.333	30.69	4.796	0.651632
D:\Blebbisome vs Oncosome POIs\3n\Oncosomes\NMIIB CD63\max ip	2	Oncosome	NMIIB	7	15.334	852.073	123.779	3552.67	5.115	13065.5	3.10495e+06	45	133.25	31.12	4.038	0.980943
D:\Blebbisome vs Oncosome POIs\3n\Oncosomes\NMIIB CD63\max ip	2	Oncosome	NMIIB	8	6.72	455.555	127.032	1375.44	3.131	3061.37	727521	52.25	92.75	57.051	2.829	0.229845
D:\Blebbisome vs Oncosome POIs\3n\Oncosomes\NMIIB CD63\max ip	2	Oncosome	NMIIB	9	11.063	836.797	136.684	4947.27	4.531	9257.23	2.19994e+06	53	35.5	126.706	3.317	0.695024
D:\Blebbisome vs Oncosome POIs\3n\Oncosomes\NMIIB CD63\max ip	2	Oncosome	NMIIB	10	25.938	219.962	111.246	1409.63	7.467	5705.32	1.35585e+06	131.5	224.5	74.636	4.78	0.42835
D:\Blebbisome vs Oncosome POIs\4n\Blebbisomes\NMIIB CD63\max ip	3	Blebbisome	NMIIB	1	46.599	991.956	128.711	6807.28	12.796	46224	1.09849e+07	88.667	91.667	141.794	6.101	1
D:\Blebbisome vs Oncosome POIs\4n\Blebbisomes\NMIIB CD63\max ip	3	Blebbisome	NMIIB	2	22.752	304.901	116.772	1285.96	6.273	6937.21	1.6486e+06	57	126	16.624	5.056	0.150078
D:\Blebbisome vs Oncosome POIs\4n\Blebbisomes\NMIIB CD63\max ip	3	Blebbisome	NMIIB	3	18.852	572.716	113.063	2625.9	7.101	10796.6	2.56577e+06	124	94.25	111.291	4.915	0.233572
D:\Blebbisome vs Oncosome POIs\4n\Blebbisomes\NMIIB CD63\max ip	3	Blebbisome	NMIIB	4	14.997	443.672	124.116	1545.75	6.175	6653.81	1.58125e+06	103	81.5	96.938	4.216	0.143947
D:\Blebbisome vs Oncosome POIs\4n\Blebbisomes\NMIIB CD63\max ip	3	Blebbisome	NMIIB	5	25.883	233.325	113.664	1562.4	9.085	6039.16	1.43518e+06	123	89.333	98.072	6.925	0.13065
D:\Blebbisome vs Oncosome POIs\4n\Blebbisomes\NMIIB CD63\max ip	3	Blebbisome	NMIIB	6	27.903	496.174	111.864	2812.2	11.477	13844.7	3.29013e+06	93	253.5	71.207	4.205	0.299513
D:\Blebbisome vs Oncosome POIs\4n\Blebbisomes\NMIIB CD63\max ip	3	Blebbisome	NMIIB	7	33.209	462.04	123.668	1948.5	8.364	15344	3.64642e+06	166	121	131.437	5.842	0.331948
D:\Blebbisome vs Oncosome POIs\4n\Blebbisomes\NMIIB CD63\max ip	3	Blebbisome	NMIIB	8	19.201	447.011	121.486	2671.09	7.405	8582.99	2.03971e+06	60.333	86.667	157.329	4.316	0.185683
D:\Blebbisome vs Oncosome POIs\4n\Blebbisomes\NMIIB CD63\max ip	3	Blebbisome	NMIIB	9	16.487	244.791	111.761	1257.72	5.956	4035.81	959093	48	102.75	156.576	4.328	0.0873099
D:\Blebbisome vs Oncosome POIs\4n\Blebbisomes\NMIIB CD63\max ip	3	Blebbisome	NMIIB	10	17.938	248.7	113.213	661.878	6.318	4461.3	1.06021e+06	107.333	138.667	72.061	4.372	0.0965149
D:\Blebbisome vs Oncosome POIs\4n\Oncosomes\NMIIB CD63\max ip	3	Oncosome	NMIIB	1	15.565	254.252	146.334	605.985	4.847	3957.49	940480	56.333	136	28.508	4.315	0.0856155
D:\Blebbisome vs Oncosome POIs\4n\Oncosomes\NMIIB CD63\max ip	3	Oncosome	NMIIB	2	11.757	401.63	122.551	1424.23	4.349	4721.96	1.12215e+06	89.333	73.667	109.156	3.525	0.102154
D:\Blebbisome vs Oncosome POIs\4n\Oncosomes\NMIIB CD63\max ip	3	Oncosome	NMIIB	3	12.014	220.357	112.889	584.35	4.303	2647.3	629118	91.75	86	107.547	3.708	0.057271
D:\Blebbisome vs Oncosome POIs\4n\Oncosomes\NMIIB CD63\max ip	3	Oncosome	NMIIB	4	9.325	1215.22	177.644	3229.66	4.014	11331.7	2.69293e+06	38.25	34.5	98.13	3.089	0.245148
D:\Blebbisome vs Oncosome POIs\4n\Oncosomes\NMIIB CD63\max ip	3	Oncosome	NMIIB	5	8.016	514.346	117.126	3910.96	3.403	4123.07	979829	29	122	28.153	2.984	0.0891976
D:\Blebbisome vs Oncosome POIs\4n\Oncosomes\NMIIB CD63\max ip	3	Oncosome	NMIIB	6	13.415	557.517	119.488	3161.09	4.385	7479.05	1.77736e+06	76.833	57.833	126.983	4.035	0.1618
D:\Blebbisome vs Oncosome POIs\4n\Oncosomes\NMIIB CD63\max ip	3	Oncosome	NMIIB	7	17.699	313.312	112.339	1150.48	5.132	5545.19	1.31779e+06	55.25	63.25	163.856	4.466	0.119964
D:\Blebbisome vs Oncosome POIs\4n\Oncosomes\NMIIB CD63\max ip	3	Oncosome	NMIIB	8	7.318	256.926	118.018	1655.72	3.397	1880.09	446794	27.5	49.25	128.019	2.887	0.0406734
D:\Blebbisome vs Oncosome POIs\4n\Oncosomes\NMIIB CD63\max ip	3	Oncosome	NMIIB	9	8.807	379.339	147.011	1661.22	3.505	3340.93	793956	40.333	60.667	132.5	3.222	0.0722769												6.507
D:\Blebbisome vs Oncosome POIs\4n\Oncosomes\NMIIB CD63\max ip	3	Oncosome	NMIIB	10	17.732	163.839	121.351	463.801	5.02	2905.24	690417	49.5	115.75	62.276	4.511	0.0628514												6.507
"D:\Blebbisome vs Oncosome POIs\1n\TUFM APE1\blebbisome"	1	Blebbisome	TUFM	1	28.808	2168.91	226.893	11835.1	8.174	62481.1	1.48484e+07	60.25	118.5	36.529	5.579	0.661393
"D:\Blebbisome vs Oncosome POIs\1n\TUFM APE1\blebbisome"	1	Blebbisome	TUFM	2	31.694	7786.3	245.766	36316.1	7.893	246781	5.86464e+07	70.667	139.333	14.112	6.251	2.6123
"D:\Blebbisome vs Oncosome POIs\1n\TUFM APE1\blebbisome"	1	Blebbisome	TUFM	3	29.889	4455.44	281.712	18540.2	8.458	133169	3.1647e+07	35	149	57.529	5.458	1.40966
"D:\Blebbisome vs Oncosome POIs\1n\TUFM APE1\blebbisome"	1	Blebbisome	TUFM	4	32.641	5014.34	462.058	24790	7.981	163673	3.88962e+07	25.75	82.75	3.845	5.79	1.73256
"D:\Blebbisome vs Oncosome POIs\1n\TUFM APE1\blebbisome"	1	Blebbisome	TUFM	5	13.284	5441.69	290.123	19943.3	4.77	72290.1	1.71794e+07	68.333	52.667	122.033	3.996	0.765225
"D:\Blebbisome vs Oncosome POIs\1n\TUFM APE1\blebbisome"	1	Blebbisome	TUFM	6	26.91	4535.4	685.959	19916.6	8.487	122047	2.90039e+07	45.333	145.333	51.933	4.905	1.29192
"D:\Blebbisome vs Oncosome POIs\1n\TUFM APE1\blebbisome"	1	Blebbisome	TUFM	7	46.51	3955.39	433.883	15273.7	10.361	183967	4.37189e+07	68	48.333	150.492	6.894	1.94738
"D:\Blebbisome vs Oncosome POIs\1n\TUFM APE1\blebbisome"	1	Blebbisome	TUFM	8	38.128	6380.51	450.007	31196.4	10.073	243277	5.78138e+07	35	177	68.267	6.696	2.57521
"D:\Blebbisome vs Oncosome POIs\1n\TUFM APE1\blebbisome"	1	Blebbisome	TUFM	9	18.246	2574.45	344.737	10572.7	6.531	46972.5	1.11628e+07	75.333	21	123.111	4.619	0.497227
"D:\Blebbisome vs Oncosome POIs\1n\TUFM APE1\blebbisome"	1	Blebbisome	TUFM	10	12.969	7284.28	1598.78	18108.2	4.586	94469	2.24501e+07	88.75	44.75	103.496	3.791	1
"D:\Blebbisome vs Oncosome POIs\1n\TUFM APE1\blebbisome"	1	Oncosome	TUFM	1	6.076	1288.53	182.579	2485.28	3.163	7829.49	1.86064e+06	120	157.5	25.514	2.592	0.0828789
"D:\Blebbisome vs Oncosome POIs\1n\TUFM APE1\blebbisome"	1	Oncosome	TUFM	2	11.904	2718.8	204.461	10634.6	4.82	32365.4	7.69148e+06	86	135	61.02	3.303	0.342603
"D:\Blebbisome vs Oncosome POIs\1n\TUFM APE1\blebbisome"	1	Oncosome	TUFM	3	11.505	3223.13	369.143	12649.3	4.421	37080.6	8.81204e+06	118.667	177.667	166.711	3.404	0.392516
"D:\Blebbisome vs Oncosome POIs\1n\TUFM APE1\blebbisome"	1	Oncosome	TUFM	4	12.106	2404.49	372.985	10782.4	4.855	29109.4	6.91773e+06	224	178	112.797	3.477	0.308137
"D:\Blebbisome vs Oncosome POIs\1n\TUFM APE1\blebbisome"	1	Oncosome	TUFM	5	46.397	376.146	125.747	3440.02	8.528	17452	4.14738e+06	177	106	104.988	7.393	0.184738
"D:\Blebbisome vs Oncosome POIs\1n\TUFM APE1\blebbisome"	1	Oncosome	TUFM	6	12.283	2094.77	230.725	5124.5	4.325	25730	6.11462e+06	112.667	131.333	168.465	3.607	0.272365
"D:\Blebbisome vs Oncosome POIs\1n\TUFM APE1\blebbisome"	1	Oncosome	TUFM	7	7.831	4352.39	318.026	21533	4.457	34083.5	8.0998e+06	151.667	144.333	138.343	2.63	0.360791
"D:\Blebbisome vs Oncosome POIs\1n\TUFM APE1\blebbisome"	1	Oncosome	TUFM	8	20.539	1935.8	261.026	9560.8	7.021	39759.5	9.44866e+06	111	151	117.512	4.116	0.420873
"D:\Blebbisome vs Oncosome POIs\1n\TUFM APE1\blebbisome"	1	Oncosome	TUFM	9	11.908	2791.09	274.853	7754.98	4.491	33237.7	7.89878e+06	74	159	169.177	3.417	0.351837
"D:\Blebbisome vs Oncosome POIs\1n\TUFM APE1\blebbisome"	1	Oncosome	TUFM	10	24.356	2764.26	388.019	7894.97	7.554	67325.3	1.59996e+07	98	157.5	110.614	4.676	0.712671
D:\Blebbisome vs Oncosome POIs\3n\Blebbisomes\NMIIA Cytokeratin\max ip	2	Blebbisome	TUFM	1	39.248	1167.4	114.359	8068.59	9.045	45817.5	1.08883e+07	75	220	30.611	5.795	0.476638
D:\Blebbisome vs Oncosome POIs\3n\Blebbisomes\NMIIA Cytokeratin\max ip	2	Blebbisome	TUFM	2	9.893	633.044	152.158	6983.12	3.828	6262.63	1.48829e+06	96	88	131.795	3.401	0.06515
D:\Blebbisome vs Oncosome POIs\3n\Blebbisomes\NMIIA Cytokeratin\max ip	2	Blebbisome	TUFM	3	7.915	151.549	116.311	1193.43	3.325	1199.53	285063	24.75	34	150.81	3.144	0.0124787
D:\Blebbisome vs Oncosome POIs\3n\Blebbisomes\NMIIA Cytokeratin\max ip	2	Blebbisome	TUFM	4	9.287	780.45	150.102	7340.27	3.935	7247.99	1.72245e+06	90	120.333	37.185	3.118	0.0754006
D:\Blebbisome vs Oncosome POIs\3n\Blebbisomes\NMIIA Cytokeratin\max ip	2	Blebbisome	TUFM	5	10.032	1502.88	149.545	8161.59	4.062	15076.6	3.58288e+06	68.25	102.5	11.983	3.182	0.156841
D:\Blebbisome vs Oncosome POIs\3n\Blebbisomes\NMIIA Cytokeratin\max ip	2	Blebbisome	TUFM	6	23.257	1027.55	168.06	4376.4	6.978	23898.1	5.67928e+06	79.75	76	149.561	5.665	0.248611
D:\Blebbisome vs Oncosome POIs\3n\Blebbisomes\NMIIA Cytokeratin\max ip	2	Blebbisome	TUFM	7	11.673	1845.73	145.079	13995.7	4.148	21544.9	5.12006e+06	97	66	104.181	3.698	0.224131
D:\Blebbisome vs Oncosome POIs\3n\Blebbisomes\NMIIA Cytokeratin\max ip	2	Blebbisome	TUFM	8	34.194	2811.23	180.341	19859.9	6.963	96126.4	2.2844e+07	152.5	107.5	123.024	6.332	1
D:\Blebbisome vs Oncosome POIs\3n\Blebbisomes\NMIIA Cytokeratin\max ip	2	Blebbisome	TUFM	9	5.765	451.363	142.203	1258.91	2.882	2602.06	618367	91.667	105	25.796	2.638	0.0270691
D:\Blebbisome vs Oncosome POIs\3n\Blebbisomes\NMIIA Cytokeratin\max ip	2	Blebbisome	TUFM	10	30.672	362.804	125.977	1193.24	6.686	11127.8	2.64448e+06	120	128.667	133.034	5.964	0.115763
D:\Blebbisome vs Oncosome POIs\3n\Oncosomes\TUFM APE1\max ip	2	Oncosome	TUFM	1	39.248	1181.03	117.697	8068.59	9.045	46352.4	1.10154e+07	75	181	30.611	5.795	0.482202
D:\Blebbisome vs Oncosome POIs\3n\Oncosomes\TUFM APE1\max ip	2	Oncosome	TUFM	2	9.893	633.044	152.158	6983.12	3.828	6262.63	1.48829e+06	96	88	131.795	3.401	0.06515
D:\Blebbisome vs Oncosome POIs\3n\Oncosomes\TUFM APE1\max ip	2	Oncosome	TUFM	3	7.915	151.549	116.311	1193.43	3.325	1199.53	285063	24.75	34	150.81	3.144	0.0124787
D:\Blebbisome vs Oncosome POIs\3n\Oncosomes\TUFM APE1\max ip	2	Oncosome	TUFM	4	9.287	780.45	150.102	7340.27	3.935	7247.99	1.72245e+06	90	120.333	37.185	3.118	0.0754006
D:\Blebbisome vs Oncosome POIs\3n\Oncosomes\TUFM APE1\max ip	2	Oncosome	TUFM	5	10.032	1502.88	149.545	8161.59	4.062	15076.6	3.58288e+06	68.25	102.5	11.983	3.182	0.156841
D:\Blebbisome vs Oncosome POIs\3n\Oncosomes\TUFM APE1\max ip	2	Oncosome	TUFM	6	23.257	1027.55	168.06	4376.4	6.978	23898.1	5.67928e+06	79.75	76	149.561	5.665	0.248611
D:\Blebbisome vs Oncosome POIs\3n\Oncosomes\TUFM APE1\max ip	2	Oncosome	TUFM	7	11.673	1845.73	145.079	13995.7	4.148	21544.9	5.12006e+06	97	66	104.181	3.698	0.224131
D:\Blebbisome vs Oncosome POIs\3n\Oncosomes\TUFM APE1\max ip	2	Oncosome	TUFM	8	34.194	2811.23	180.341	19859.9	6.963	96126.4	2.2844e+07	152.5	107.5	123.024	6.332	1
D:\Blebbisome vs Oncosome POIs\3n\Oncosomes\TUFM APE1\max ip	2	Oncosome	TUFM	9	5.765	451.273	129.465	1258.91	2.882	2601.54	618244	54.667	71	25.796	2.638	0.0270637
D:\Blebbisome vs Oncosome POIs\3n\Oncosomes\TUFM APE1\max ip	2	Oncosome	TUFM	10	30.672	362.804	125.977	1193.24	6.686	11127.8	2.64448e+06	120	128.667	133.034	5.964	0.115763
D:\Blebbisome vs Oncosome POIs\4n\Blebbisomes\TUFM APE1\max ip	3	Blebbisome	TUFM	1	40.817	1555.24	126.32	8863.04	10.097	63480.5	1.50859e+07	145.5	245	73.195	6.894	0.724989
D:\Blebbisome vs Oncosome POIs\4n\Blebbisomes\TUFM APE1\max ip	3	Blebbisome	TUFM	2	47.575	1380.27	127.6	14990.1	10.921	65666.5	1.56054e+07	139	293.333	89.206	8.054	0.749955
D:\Blebbisome vs Oncosome POIs\4n\Blebbisomes\TUFM APE1\max ip	3	Blebbisome	TUFM	3	28.867	1296.32	128.359	11205.4	8.032	37420.1	8.89272e+06	130.5	241.5	81.641	5.611	0.427362
D:\Blebbisome vs Oncosome POIs\4n\Blebbisomes\TUFM APE1\max ip	3	Blebbisome	TUFM	4	44.642	1005.03	146.801	6436.98	9.251	44866.7	1.06624e+07	119.667	79.333	135.852	7.615	0.512407
D:\Blebbisome vs Oncosome POIs\4n\Blebbisomes\TUFM APE1\max ip	3	Blebbisome	TUFM	5	29.397	1262.37	136.074	6367.31	8.156	37109.6	8.81893e+06	143.5	115	112.69	5.41	0.423816
D:\Blebbisome vs Oncosome POIs\4n\Blebbisomes\TUFM APE1\max ip	3	Blebbisome	TUFM	6	38.625	2051.54	132.86	18572.2	10.215	79240.2	1.88311e+07	76.667	180.667	44.142	7.562	0.904975
D:\Blebbisome vs Oncosome POIs\4n\Blebbisomes\TUFM APE1\max ip	3	Blebbisome	TUFM	7	26.569	1280.58	118.015	16602.7	7.426	34023.6	8.08556e+06	108	135	17.802	5.37	0.388572
D:\Blebbisome vs Oncosome POIs\4n\Blebbisomes\TUFM APE1\max ip	3	Blebbisome	TUFM	8	34.215	1569.97	138.138	14875.3	8.727	53716.3	1.27654e+07	154	201	78.857	5.543	0.613475
D:\Blebbisome vs Oncosome POIs\4n\Blebbisomes\TUFM APE1\max ip	3	Blebbisome	TUFM	9	43.721	2002.73	167.853	13772.6	10.747	87560.7	2.08084e+07	183	202	74.957	7.022	1
D:\Blebbisome vs Oncosome POIs\4n\Blebbisomes\TUFM APE1\max ip	3	Blebbisome	TUFM	10	50.23	1625.66	147.461	13585.7	10.707	81657.4	1.94055e+07	58	141.5	170.937	8.037	0.932581
D:\Blebbisome vs Oncosome POIs\4n\Oncosomes\TUFM APE1\max ip	3	Oncosome	TUFM	1	18.132	788.133	168.137	3299.41	5.758	14290.5	3.39606e+06	113.5	157.5	67.479	4.3	0.163206
D:\Blebbisome vs Oncosome POIs\4n\Oncosomes\TUFM APE1\max ip	3	Oncosome	TUFM	2	7.478	370.399	122.309	1465.84	3.318	2769.67	658199	47.833	24.167	102.995	2.924	0.0316314
D:\Blebbisome vs Oncosome POIs\4n\Oncosomes\TUFM APE1\max ip	3	Oncosome	TUFM	3	13.112	537.342	128.012	1629.11	4.472	7045.61	1.67436e+06	66	95	66.038	3.946	0.0804654
D:\Blebbisome vs Oncosome POIs\4n\Oncosomes\TUFM APE1\max ip	3	Oncosome	TUFM	4	17.232	263.045	124.751	1154.67	5.665	4532.67	1.07717e+06	43.25	118.5	15.27	4.394	0.0517661
D:\Blebbisome vs Oncosome POIs\4n\Oncosomes\TUFM APE1\max ip	3	Oncosome	TUFM	5	25.769	1181.73	117.27	14330.5	6.307	30452.5	7.23691e+06	73	164	77.727	5.182	0.347788
D:\Blebbisome vs Oncosome POIs\4n\Oncosomes\TUFM APE1\max ip	3	Oncosome	TUFM	6	9.169	430.714	113.381	2149.88	3.63	3949.26	938525	38	45.333	158.325	3.299	0.0451032
D:\Blebbisome vs Oncosome POIs\4n\Oncosomes\TUFM APE1\max ip	3	Oncosome	TUFM	7	9.043	287.908	115.965	1470.19	3.842	2603.52	618715	50.25	71.75	162.559	3.025	0.0297339
D:\Blebbisome vs Oncosome POIs\4n\Oncosomes\TUFM APE1\max ip	3	Oncosome	TUFM	8	16.074	495.124	144.906	2023.91	5.269	7958.8	1.89137e+06	47	61	144.353	3.975	0.0908946
D:\Blebbisome vs Oncosome POIs\4n\Oncosomes\TUFM APE1\max ip	3	Oncosome	TUFM	9	6.455	436.011	125.443	4803.96	3.132	2814.45	668841	62.5	57.5	158.749	2.633	0.0321428
D:\Blebbisome vs Oncosome POIs\4n\Oncosomes\TUFM APE1\max ip	3	Oncosome	TUFM	10	20.838	1644.04	151.119	15168.3	5.571	34258	8.14127e+06	49	105	27.759	4.93	0.391249

## Sheet: ExtendedDataFig9_formation
													N	Replicate	EV	# Retraction Events	# EVs Formed	# EVs Formed/cell	Ratio of EVs/Retraction Events
													1	1	Blebbisome	2	2	0.25	1
													1	2	Blebbisome	1	1	0.0909091	1
	N #1 40x 1.5z	24 HOUR TIMELAPSE											1	3	Blebbisome	0	0	0
		# of cells in field	# retractions making migrasomes	# migrasomes formed	# retractions making blebbisomes	# blebbisomes formed							1	4	Blebbisome	0	0	0
	Series 1 DIC B16 5min intervals	8	1	5	2	2							1	5	Blebbisome	1	1	0.0769231	1
	Series 2 DIC B16 5min intervals	11	0	0	1	1							1	6	Blebbisome	1	1	0.0909091	1
	Series 3 DIC B16 5min intervals	8	2	3	0	0							1	7	Blebbisome	0	0	0
	Series 4 DIC B16 5min intervals	12	1	1	0	0							1	8	Blebbisome	1	1	0.125	1
	Series 5 DIC B16 5min intervals	13	1	1	1	1							1	9	Blebbisome	0	0	0
	Series 6 DIC B16 5min intervals	11	0	0	1	1							1	10	Blebbisome	1	1	0.125	1
	Series 7 DIC B16 5min intervals	12	1	8	0	0							1	1	Migrasome	1	5	0.625	5
	Series 8 DIC B16 5min intervals	8	1	1	1	1							1	2	Migrasome	0	0	0
	Series 9 DIC B16 5min intervals	6	2	4	0	0							1	3	Migrasome	2	3	0.375	1.5
	Series 10 DIC B16 5min intervals	8	0	0	1	1							1	4	Migrasome	1	1	0.0833333	1
		97	9	23	7	7							1	5	Migrasome	1	1	0.0769231	1
													1	6	Migrasome	0	0	0
	N #2 40x 1z	24 HOUR TIMELAPSE											1	7	Migrasome	1	8	0.666667	8
		# of cells in field	# retractions making migrasomes	# migrasomes formed	# retractions making blebbisomes	# blebbisomes formed							1	8	Migrasome	1	1	0.125	1
	Series 1 DIC B16 5 min intervals	27	5	11	3	3							1	9	Migrasome	2	4	0.666667	2
	Series 2 DIC B16 5 min intervals	23	3	4	3	3							1	10	Migrasome	0	0	0
	Series 3 DIC B16 5 min intervals	18	2	4	4	4							2	1	Blebbisome	3	3	0.111111	1
	Series 4 DIC B16 5 min intervals	22	2	2	5	5							2	2	Blebbisome	3	3	0.130435	1
	Series 5 DIC B16 5 min intervals	28	4	12	1	1							2	3	Blebbisome	4	4	0.222222	1
	Series 6 DIC B16 5 min intervals	14	0	0	2	2							2	4	Blebbisome	5	5	0.227273	1
	Series 7 DIC B16 5 min intervals	17	2	2	2	2							2	5	Blebbisome	1	1	0.0357143	1
	Series 8 DIC B16 5 min intervals	19	1	2	0	0							2	6	Blebbisome	2	2	0.142857	1
	Series 9 DIC B16 5 min intervals	10	2	6	0	0							2	7	Blebbisome	2	2	0.117647	1
	Series 10 DIC B16 5 min intervals	14	2	7	1	1							2	8	Blebbisome	0	0	0
		192	23	50	21	21							2	9	Blebbisome	0	0	0
													2	10	Blebbisome	1	1	0.0714286	1
													2	1	Migrasome	5	11	0.407407	2.2
	N #3 40x 1.5z	24 HOUR TIMELAPSE											2	2	Migrasome	3	4	0.173913	1.33333
		# of cells in field	# retractions making migrasomes	# migrasomes formed	# retractions making blebbisomes	# blebbisomes formed							2	3	Migrasome	2	4	0.222222	2
	Series 1 DIC B16 10 min intervals	5	1	1	0	0							2	4	Migrasome	2	2	0.0909091	1
	Series 2 DIC B16 10 min intervals	1	0	0	1	1							2	5	Migrasome	4	12	0.428571	3
	Series 3 DIC B16 10 min intervals	5	1	1	2	2							2	6	Migrasome	0	0	0
	Series 4 DIC B16 10 min intervals	3	0	0	1	1							2	7	Migrasome	2	2	0.117647	1
	Series 5 DIC B16 10 min intervals	6	0	0	0	0							2	8	Migrasome	1	2	0.105263	2
	Series 6 DIC B16 10 min intervals	6	0	0	0	0							2	9	Migrasome	2	6	0.6	3
	Series 7 DIC B16 10 min intervals	4	3	5	0	0							2	10	Migrasome	2	7	0.5	3.5
	Series 8 DIC B16 10 min intervals	7	1	1	1	1							3	1	Blebbisome	0	0	0
	Series 9 DIC B16 10 min intervals	4	0	0	0	0							3	2	Blebbisome	1	1	1	1
	Series 10 DIC B16 10 min intervals	6	1	2	1	1							3	3	Blebbisome	2	2	0.4	1
		47	7	10	6	6							3	4	Blebbisome	1	1	0.333333	1
													3	5	Blebbisome	0	0	0
													3	6	Blebbisome	0	0	0
													3	7	Blebbisome	0	0	0
													3	8	Blebbisome	1	1	0.142857	1
													3	9	Blebbisome	0	0	0
													3	10	Blebbisome	1	1	0.166667	1
													3	1	Migrasome	1	1	0.2	1
													3	2	Migrasome	0	0	0
													3	3	Migrasome	1	1	0.2	1
													3	4	Migrasome	0	0	0
													3	5	Migrasome	0	0	0
													3	6	Migrasome	0	0	0
													3	7	Migrasome	3	5	1.25	1.66667
													3	8	Migrasome	1	1	0.142857	1
													3	9	Migrasome	0	0	0
													3	10	Migrasome	1	2	0.333333	2

## Sheet: Table 1 Organelle
Folder	N	Replicate	Organelle	Presence (1=yes, 0=no)	MVB			Organelle	N	Replicates per N	mean	sd	sem	95%CI_lo	95%CI_hi
D:\092824 Blebbisome Organelles\CD63\1n	1	1	Vesicle (CD63)	1	0			Golgi (GM130)	3	10	0.9	0	0	0.9	0.9
D:\092824 Blebbisome Organelles\CD63\1n	1	2	Vesicle (CD63)	1	0			Mitochondria (Tomm20)	3	10	1	0	0	1	1
D:\092824 Blebbisome Organelles\CD63\1n	1	3	Vesicle (CD63)	1	0			Peroxisome (Pex14)	3	10	1	0	0	1	1
D:\092824 Blebbisome Organelles\CD63\1n	1	4	Vesicle (CD63)	1	0			Ribosome (RPS8)	3	10	1	0	0	1	1
D:\092824 Blebbisome Organelles\CD63\1n	1	5	Vesicle (CD63)	1	0			Vesicle (CD63)	3	10	1	0	0	1	1
D:\092824 Blebbisome Organelles\CD63\1n	1	6	Vesicle (CD63)	1	1
D:\092824 Blebbisome Organelles\CD63\1n	1	7	Vesicle (CD63)	1	0
D:\092824 Blebbisome Organelles\CD63\1n	1	8	Vesicle (CD63)	1	0
D:\092824 Blebbisome Organelles\CD63\1n	1	9	Vesicle (CD63)	1	0
D:\092824 Blebbisome Organelles\CD63\1n	1	10	Vesicle (CD63)	1	0
D:\092824 Blebbisome Organelles\CD63\2n	2	1	Vesicle (CD63)	1	0
D:\092824 Blebbisome Organelles\CD63\2n	2	2	Vesicle (CD63)	1	0
D:\092824 Blebbisome Organelles\CD63\2n	2	3	Vesicle (CD63)	1	0
D:\092824 Blebbisome Organelles\CD63\2n	2	4	Vesicle (CD63)	1	0
D:\092824 Blebbisome Organelles\CD63\2n	2	5	Vesicle (CD63)	1	0
D:\092824 Blebbisome Organelles\CD63\2n	2	6	Vesicle (CD63)	1	0
D:\092824 Blebbisome Organelles\CD63\2n	2	7	Vesicle (CD63)	1	1
D:\092824 Blebbisome Organelles\CD63\2n	2	8	Vesicle (CD63)	1	1
D:\092824 Blebbisome Organelles\CD63\2n	2	9	Vesicle (CD63)	1	0
D:\092824 Blebbisome Organelles\CD63\2n	2	10	Vesicle (CD63)	1	0
D:\092824 Blebbisome Organelles\CD63\3n	3	1	Vesicle (CD63)	1	0
D:\092824 Blebbisome Organelles\CD63\3n	3	2	Vesicle (CD63)	1	1
D:\092824 Blebbisome Organelles\CD63\3n	3	3	Vesicle (CD63)	1	0
D:\092824 Blebbisome Organelles\CD63\3n	3	4	Vesicle (CD63)	1	1
D:\092824 Blebbisome Organelles\CD63\3n	3	5	Vesicle (CD63)	1	0
D:\092824 Blebbisome Organelles\CD63\3n	3	6	Vesicle (CD63)	1	0
D:\092824 Blebbisome Organelles\CD63\3n	3	7	Vesicle (CD63)	1	0
D:\092824 Blebbisome Organelles\CD63\3n	3	8	Vesicle (CD63)	1	1
D:\092824 Blebbisome Organelles\CD63\3n	3	9	Vesicle (CD63)	1	0
D:\092824 Blebbisome Organelles\CD63\3n	3	10	Vesicle (CD63)	1	0
D:\092824 Blebbisome Organelles\Golgi Ribosome\1n	1	1	Ribosome (RPS8)	1
D:\092824 Blebbisome Organelles\Golgi Ribosome\1n	1	2	Ribosome (RPS8)	1
D:\092824 Blebbisome Organelles\Golgi Ribosome\1n	1	3	Ribosome (RPS8)	1
D:\092824 Blebbisome Organelles\Golgi Ribosome\1n	1	4	Ribosome (RPS8)	1
D:\092824 Blebbisome Organelles\Golgi Ribosome\1n	1	5	Ribosome (RPS8)	1
D:\092824 Blebbisome Organelles\Golgi Ribosome\1n	1	6	Ribosome (RPS8)	1
D:\092824 Blebbisome Organelles\Golgi Ribosome\1n	1	7	Ribosome (RPS8)	1
D:\092824 Blebbisome Organelles\Golgi Ribosome\1n	1	8	Ribosome (RPS8)	1
D:\092824 Blebbisome Organelles\Golgi Ribosome\1n	1	9	Ribosome (RPS8)	1
D:\092824 Blebbisome Organelles\Golgi Ribosome\1n	1	10	Ribosome (RPS8)	1
D:\092824 Blebbisome Organelles\Golgi Ribosome\2n	2	1	Ribosome (RPS8)	1
D:\092824 Blebbisome Organelles\Golgi Ribosome\2n	2	2	Ribosome (RPS8)	1
D:\092824 Blebbisome Organelles\Golgi Ribosome\2n	2	3	Ribosome (RPS8)	1
D:\092824 Blebbisome Organelles\Golgi Ribosome\2n	2	4	Ribosome (RPS8)	1
D:\092824 Blebbisome Organelles\Golgi Ribosome\2n	2	5	Ribosome (RPS8)	1
D:\092824 Blebbisome Organelles\Golgi Ribosome\2n	2	6	Ribosome (RPS8)	1
D:\092824 Blebbisome Organelles\Golgi Ribosome\2n	2	7	Ribosome (RPS8)	1
D:\092824 Blebbisome Organelles\Golgi Ribosome\2n	2	8	Ribosome (RPS8)	1
D:\092824 Blebbisome Organelles\Golgi Ribosome\2n	2	9	Ribosome (RPS8)	1
D:\092824 Blebbisome Organelles\Golgi Ribosome\2n	2	10	Ribosome (RPS8)	1
D:\092824 Blebbisome Organelles\Golgi Ribosome\3n	3	1	Ribosome (RPS8)	1
D:\092824 Blebbisome Organelles\Golgi Ribosome\3n	3	2	Ribosome (RPS8)	1
D:\092824 Blebbisome Organelles\Golgi Ribosome\3n	3	3	Ribosome (RPS8)	1
D:\092824 Blebbisome Organelles\Golgi Ribosome\3n	3	4	Ribosome (RPS8)	1
D:\092824 Blebbisome Organelles\Golgi Ribosome\3n	3	5	Ribosome (RPS8)	1
D:\092824 Blebbisome Organelles\Golgi Ribosome\3n	3	6	Ribosome (RPS8)	1
D:\092824 Blebbisome Organelles\Golgi Ribosome\3n	3	7	Ribosome (RPS8)	1
D:\092824 Blebbisome Organelles\Golgi Ribosome\3n	3	8	Ribosome (RPS8)	1
D:\092824 Blebbisome Organelles\Golgi Ribosome\3n	3	9	Ribosome (RPS8)	1
D:\092824 Blebbisome Organelles\Golgi Ribosome\3n	3	10	Ribosome (RPS8)	1
D:\092824 Blebbisome Organelles\Golgi Ribosome\1n	1	1	Golgi (GM130)	1
D:\092824 Blebbisome Organelles\Golgi Ribosome\1n	1	2	Golgi (GM130)	1
D:\092824 Blebbisome Organelles\Golgi Ribosome\1n	1	3	Golgi (GM130)	0
D:\092824 Blebbisome Organelles\Golgi Ribosome\1n	1	4	Golgi (GM130)	1
D:\092824 Blebbisome Organelles\Golgi Ribosome\1n	1	5	Golgi (GM130)	1
D:\092824 Blebbisome Organelles\Golgi Ribosome\1n	1	6	Golgi (GM130)	1
D:\092824 Blebbisome Organelles\Golgi Ribosome\1n	1	7	Golgi (GM130)	1
D:\092824 Blebbisome Organelles\Golgi Ribosome\1n	1	8	Golgi (GM130)	1
D:\092824 Blebbisome Organelles\Golgi Ribosome\1n	1	9	Golgi (GM130)	1
D:\092824 Blebbisome Organelles\Golgi Ribosome\1n	1	10	Golgi (GM130)	1
D:\092824 Blebbisome Organelles\Golgi Ribosome\2n	2	1	Golgi (GM130)	1
D:\092824 Blebbisome Organelles\Golgi Ribosome\2n	2	2	Golgi (GM130)	0
D:\092824 Blebbisome Organelles\Golgi Ribosome\2n	2	3	Golgi (GM130)	1
D:\092824 Blebbisome Organelles\Golgi Ribosome\2n	2	4	Golgi (GM130)	1
D:\092824 Blebbisome Organelles\Golgi Ribosome\2n	2	5	Golgi (GM130)	1
D:\092824 Blebbisome Organelles\Golgi Ribosome\2n	2	6	Golgi (GM130)	1
D:\092824 Blebbisome Organelles\Golgi Ribosome\2n	2	7	Golgi (GM130)	1
D:\092824 Blebbisome Organelles\Golgi Ribosome\2n	2	8	Golgi (GM130)	1
D:\092824 Blebbisome Organelles\Golgi Ribosome\2n	2	9	Golgi (GM130)	1
D:\092824 Blebbisome Organelles\Golgi Ribosome\2n	2	10	Golgi (GM130)	1
D:\092824 Blebbisome Organelles\Golgi Ribosome\3n	3	1	Golgi (GM130)	1
D:\092824 Blebbisome Organelles\Golgi Ribosome\3n	3	2	Golgi (GM130)	1
D:\092824 Blebbisome Organelles\Golgi Ribosome\3n	3	3	Golgi (GM130)	1
D:\092824 Blebbisome Organelles\Golgi Ribosome\3n	3	4	Golgi (GM130)	1
D:\092824 Blebbisome Organelles\Golgi Ribosome\3n	3	5	Golgi (GM130)	1
D:\092824 Blebbisome Organelles\Golgi Ribosome\3n	3	6	Golgi (GM130)	1
D:\092824 Blebbisome Organelles\Golgi Ribosome\3n	3	7	Golgi (GM130)	1
D:\092824 Blebbisome Organelles\Golgi Ribosome\3n	3	8	Golgi (GM130)	0
D:\092824 Blebbisome Organelles\Golgi Ribosome\3n	3	9	Golgi (GM130)	1
D:\092824 Blebbisome Organelles\Golgi Ribosome\3n	3	10	Golgi (GM130)	1
D:\092824 Blebbisome Organelles\Peroxisome Mito\1n\Max IP	1	1	Mitochondria (Tomm20)	1
D:\092824 Blebbisome Organelles\Peroxisome Mito\1n\Max IP	1	2	Mitochondria (Tomm20)	1
D:\092824 Blebbisome Organelles\Peroxisome Mito\1n\Max IP	1	3	Mitochondria (Tomm20)	1
D:\092824 Blebbisome Organelles\Peroxisome Mito\1n\Max IP	1	4	Mitochondria (Tomm20)	1
D:\092824 Blebbisome Organelles\Peroxisome Mito\1n\Max IP	1	5	Mitochondria (Tomm20)	1
D:\092824 Blebbisome Organelles\Peroxisome Mito\1n\Max IP	1	6	Mitochondria (Tomm20)	1
D:\092824 Blebbisome Organelles\Peroxisome Mito\1n\Max IP	1	7	Mitochondria (Tomm20)	1
D:\092824 Blebbisome Organelles\Peroxisome Mito\1n\Max IP	1	8	Mitochondria (Tomm20)	1
D:\092824 Blebbisome Organelles\Peroxisome Mito\1n\Max IP	1	9	Mitochondria (Tomm20)	1
D:\092824 Blebbisome Organelles\Peroxisome Mito\1n\Max IP	1	10	Mitochondria (Tomm20)	1
D:\092824 Blebbisome Organelles\Peroxisome Mito\2n\Max IP	2	1	Mitochondria (Tomm20)	1
D:\092824 Blebbisome Organelles\Peroxisome Mito\2n\Max IP	2	2	Mitochondria (Tomm20)	1
D:\092824 Blebbisome Organelles\Peroxisome Mito\2n\Max IP	2	3	Mitochondria (Tomm20)	1
D:\092824 Blebbisome Organelles\Peroxisome Mito\2n\Max IP	2	4	Mitochondria (Tomm20)	1
D:\092824 Blebbisome Organelles\Peroxisome Mito\2n\Max IP	2	5	Mitochondria (Tomm20)	1
D:\092824 Blebbisome Organelles\Peroxisome Mito\2n\Max IP	2	6	Mitochondria (Tomm20)	1
D:\092824 Blebbisome Organelles\Peroxisome Mito\2n\Max IP	2	7	Mitochondria (Tomm20)	1
D:\092824 Blebbisome Organelles\Peroxisome Mito\2n\Max IP	2	8	Mitochondria (Tomm20)	1
D:\092824 Blebbisome Organelles\Peroxisome Mito\2n\Max IP	2	9	Mitochondria (Tomm20)	1
D:\092824 Blebbisome Organelles\Peroxisome Mito\2n\Max IP	2	10	Mitochondria (Tomm20)	1
D:\092824 Blebbisome Organelles\Peroxisome Mito\3n\Max IP	3	1	Mitochondria (Tomm20)	1
D:\092824 Blebbisome Organelles\Peroxisome Mito\3n\Max IP	3	2	Mitochondria (Tomm20)	1
D:\092824 Blebbisome Organelles\Peroxisome Mito\3n\Max IP	3	3	Mitochondria (Tomm20)	1
D:\092824 Blebbisome Organelles\Peroxisome Mito\3n\Max IP	3	4	Mitochondria (Tomm20)	1
D:\092824 Blebbisome Organelles\Peroxisome Mito\3n\Max IP	3	5	Mitochondria (Tomm20)	1
D:\092824 Blebbisome Organelles\Peroxisome Mito\3n\Max IP	3	6	Mitochondria (Tomm20)	1
D:\092824 Blebbisome Organelles\Peroxisome Mito\3n\Max IP	3	7	Mitochondria (Tomm20)	1
D:\092824 Blebbisome Organelles\Peroxisome Mito\3n\Max IP	3	8	Mitochondria (Tomm20)	1
D:\092824 Blebbisome Organelles\Peroxisome Mito\3n\Max IP	3	9	Mitochondria (Tomm20)	1
D:\092824 Blebbisome Organelles\Peroxisome Mito\3n\Max IP	3	10	Mitochondria (Tomm20)	1
D:\092824 Blebbisome Organelles\Peroxisome Mito\1n\Max IP	1	1	Peroxisome (Pex14)	1
D:\092824 Blebbisome Organelles\Peroxisome Mito\1n\Max IP	1	2	Peroxisome (Pex14)	1
D:\092824 Blebbisome Organelles\Peroxisome Mito\1n\Max IP	1	3	Peroxisome (Pex14)	1
D:\092824 Blebbisome Organelles\Peroxisome Mito\1n\Max IP	1	4	Peroxisome (Pex14)	1
D:\092824 Blebbisome Organelles\Peroxisome Mito\1n\Max IP	1	5	Peroxisome (Pex14)	1
D:\092824 Blebbisome Organelles\Peroxisome Mito\1n\Max IP	1	6	Peroxisome (Pex14)	1
D:\092824 Blebbisome Organelles\Peroxisome Mito\1n\Max IP	1	7	Peroxisome (Pex14)	1
D:\092824 Blebbisome Organelles\Peroxisome Mito\1n\Max IP	1	8	Peroxisome (Pex14)	1
D:\092824 Blebbisome Organelles\Peroxisome Mito\1n\Max IP	1	9	Peroxisome (Pex14)	1
D:\092824 Blebbisome Organelles\Peroxisome Mito\1n\Max IP	1	10	Peroxisome (Pex14)	1
D:\092824 Blebbisome Organelles\Peroxisome Mito\2n\Max IP	2	1	Peroxisome (Pex14)	1
D:\092824 Blebbisome Organelles\Peroxisome Mito\2n\Max IP	2	2	Peroxisome (Pex14)	1
D:\092824 Blebbisome Organelles\Peroxisome Mito\2n\Max IP	2	3	Peroxisome (Pex14)	1
D:\092824 Blebbisome Organelles\Peroxisome Mito\2n\Max IP	2	4	Peroxisome (Pex14)	1
D:\092824 Blebbisome Organelles\Peroxisome Mito\2n\Max IP	2	5	Peroxisome (Pex14)	1
D:\092824 Blebbisome Organelles\Peroxisome Mito\2n\Max IP	2	6	Peroxisome (Pex14)	1
D:\092824 Blebbisome Organelles\Peroxisome Mito\2n\Max IP	2	7	Peroxisome (Pex14)	1
D:\092824 Blebbisome Organelles\Peroxisome Mito\2n\Max IP	2	8	Peroxisome (Pex14)	1
D:\092824 Blebbisome Organelles\Peroxisome Mito\2n\Max IP	2	9	Peroxisome (Pex14)	1
D:\092824 Blebbisome Organelles\Peroxisome Mito\2n\Max IP	2	10	Peroxisome (Pex14)	1
D:\092824 Blebbisome Organelles\Peroxisome Mito\3n\Max IP	3	1	Peroxisome (Pex14)	1
D:\092824 Blebbisome Organelles\Peroxisome Mito\3n\Max IP	3	2	Peroxisome (Pex14)	1
D:\092824 Blebbisome Organelles\Peroxisome Mito\3n\Max IP	3	3	Peroxisome (Pex14)	1
D:\092824 Blebbisome Organelles\Peroxisome Mito\3n\Max IP	3	4	Peroxisome (Pex14)	1
D:\092824 Blebbisome Organelles\Peroxisome Mito\3n\Max IP	3	5	Peroxisome (Pex14)	1
D:\092824 Blebbisome Organelles\Peroxisome Mito\3n\Max IP	3	6	Peroxisome (Pex14)	1
D:\092824 Blebbisome Organelles\Peroxisome Mito\3n\Max IP	3	7	Peroxisome (Pex14)	1
D:\092824 Blebbisome Organelles\Peroxisome Mito\3n\Max IP	3	8	Peroxisome (Pex14)	1
D:\092824 Blebbisome Organelles\Peroxisome Mito\3n\Max IP	3	9	Peroxisome (Pex14)	1
D:\092824 Blebbisome Organelles\Peroxisome Mito\3n\Max IP	3	10	Peroxisome (Pex14)	1
